# Supplementary material for: DNA2 enables growth by restricting recombination-restarted replication
Source: Nature. 2025 Sep 3;646(8086):992–1000. doi: 10.1038/s41586-025-09470-5 (PMC12545200; doi:10.1038/s41586-025-09470-5)
Supplement: Supplementary file 4 — Source Data Figs. 1–5 and Extended Data Figs. 1 and 3–11 [file 41586_2025_9470_MOESM4_ESM.xlsx]

## Sheet: 1b
1b
	Ctrl				DNA2dd
-DIA	47	62	78		37	54	44
+DIA	41.5	54	54		0	0	0

## Sheet: 1c
1c
	Ctrl				DNA2dd
-DIA	1	1	1		0.854	0.802512	0.879694
+DIA	1.001	0.881642	0.787777		0.212	0.170708	0.112354

## Sheet: 1e
1e
inhibitor dose	ATMi			inhibitor dose	ATRi
0	0.253537	0.248015	0.267894	0	0.17114	0.175321	0.179236
0.625	0.240442	0.233973	0.255446	0.125	0.208766	0.211679	0.194665
1.25	0.209834	0.230344	0.237129	0.25	0.242842	0.246274	0.253172
2.5	0.212359	0.22924	0.224136	0.5	0.352334	0.343543	0.354126
5	0.237389	0.229398	0.27168	1	0.386081	0.395003	0.382959
10	0.230818	0.204312	0.214528	2	0.345499	0.342181	0.333579
				4	0.281197	0.276021	0.264541
				8	0.153655	0.152228	0.157935

## Sheet: 2b
2b
2hr un	4hr un	8hr un	2 hr DIA	4hr DIA	8hr DIA
8	2	0	38	8	3
16	4	0	20	16	11
5	4	0	33	19	8
3	0	0	43	34	8
2	0	0	35	9	16
8	2	0	25	31	19
3	6	0	41	12	27
3	1	0	41	30	15
4	0	0	21	30	15
2	5	0	21	38	10
11	0	0	31	16	11
12	0	0	37	12	7
0	3	0	13	19	28
11	8	0	32	32	7
13	0	0	25	12	14
2	0	0	33	46	14
6	3	0	36	30	20
7	2	0	37	26	25
9	0	0	34	23	15
11	3	0	20	27	28
1	2	0	29	23	11
5	0	0	23	18	2
2	0	0	15	10	15
15	0	0	17	20	12
0	0	0	28	14	34
4	0	0	11	28	13
9	8	0	40	7	27
5	0	0	35	18	14
10	1	0	20	9	26
7	0	0	20	15	46
9	1	0	40	8	5
2	2	0	48	30	14
2	3	0	32	37	8
0	7	0	21	34	12
4	0	0	25	15	2
0	0	0	21	31	12
6	1	0	40	17	14
3	3	0	26	23	24
4	2	0	42	6	1
6	0	0	38	24	4
1	1	0	24	14	10
5	1	0	45	20	32
10	4	0	35	33	2
4	0	0	19	20	11
11	1	0	36	26	16
5	0	0	58	23	12
13	5	0	20	15	15
3	0	0	21	10	5
0	1	0	34	31	9
0	1	0	22	33	2
2	3	0	36	10	13
10	0	0			20
9	0	0
0	3	0
	0	0
	2	0
		0
		0
		0
		0
		0
		0
		0
		0
		3

## Sheet: 2c
2c
2hr un	4hr un	8hr un	2 hr DIA	4hr DIA	8hr DIA
6	1	0	27	7	0
18	0	0	11	16	11
10	0	0	17	17	12
6	2	0	33	35	13
7	5	0	3	16	9
4	2	0	37	8	6
10	5	0	42	15	5
8	3	0	38	28	17
6	0	0	36	14	17
2	1	0	41	30	14
14	0	0	22	7	20
12	0	0	23	16	12
0	6	0	37	22	10
3	0	0	25	7	16
7	4	0	48	17	19
5	7	0	44	43	5
2	0	0	16	15	29
7	1	0	39	19	12
3	0	0	27	38	11
11	1	0	31	28	10
3	2	0	35	17	11
5	5	0	38	25	10
11	2	0	35	15	21
12	0	0	10	10	20
8	0	0	25	12	5
0	1	0	29	16	10
13	0	0	43	33	1
5	1	0	40	29	7
5	1	0	25	13	28
10	3	0	32	6	14
7	0	0	48	13	26
10	2	0	37	15	12
7	1	0	39	20	11
10	2	0	20	16	9
9	1	0	28	21	23
12	0	0	11	30	17
3	0	0	26	0	8
13	2	0	18	27	11
11	1	0	29	18	12
15	3	0	37	28	11
12	0	0	30	33	6
7	3	0	18	17	4
9	1	0	29	12	7
6	0	0	37	21	9
12	4	0	30	9	6
10	1	0	18	26	8
12	0	0	29	15	16
11	6	0	41	24	11
4	3	0	0	24	5
7	5	0	26	33	17
7	0	0	30	23	16
12	4	0	25		25
	0	0	30		22
	4	0	3		9
	4	0	40		17
	2	0	23		39
	0		0		7
	5		24		12
	8		31		9
	0		16		11
	2		23		12
					8
					13
					6
					5

## Sheet: 3a
3a
RPA foci							RPA bodies
2hr un	4hr un	8hr un	2 hr DIA	4hr DIA	8hr DIA		2 hr DIA	4hr DIA	8hr DIA
0	0	0	16	6	27		7	6	7
0	0	0	17	14	11		3	0	10
1	0	0	22	12	21		0	3	6
0	0	0	24	7	11		0	0	10
0	0	0	33	2	3		0	0	8
1	0	0	36	28	7		0	0	0
0	0	0	23	12	15		0	2	0
0	0	0	22	22	19		0	3	2
0	0	0	36	28	2		3	7	7
0	0	0	12	6	11		0	0	11
0	0	0	24	13	2		8	0	2
3	0	0	40	5	18		0	1	3
0	0	0	35	20	0		0	1	2
0	0	0	27	23	7		0	6	2
1	0	0	26	25	17		0	5	0
0	0	0	29	18	8		0	0	8
0	0	0	39	17	5		0	0	4
1	1	0	22	25	19		0	8	8
1	0	0	15	10	12		5	0	0
0	0	0	31	4	22		8	0	0
0	0	0	40	38	8		5	0	0
0	1	0	27	22	12		0	5	4
2	0	0	29	4	8		0	5	6
0	0	0	31	11	21		0	0	0
0	0	0	24	9	9		1	1	6
0	0	0	33	11	14		3	3	7
0	0	0	29	18	5		0	0	10
0	0	0	36	15	17		0	2	0
0	0	0	51	18	20		0	9	11
0	0	0	34	7	20		0	1	10
0	0	0	30	21	15		0	0	0
0	0	0	28	20	16		0	0	1
1	0	0	19	19	9		0	0	7
2	0	0	14	18	19		0	15	0
0	0	0	11	16	31		0	2	3
5	0	0	8	18	13		0	4	7
4	3	0	28	38	12		0	4	12
0	2	0	31	14	3		0	0	9
0	0	0	27	19	5		2	0	10
0	0	0	16	11	20		0	2	0
0	0	0	25	22	10		0	6	8
0	0	0	42	23	6		0	0	7
0	0	0	16	15	7		0	2	9
0	0	0	11	28	7		0	0	4
6	0	0	12	17	9		5	12	5
0	0	0	20	11	22		0	0	1
0	0	0	5	7	12		0	0	9
0	0	0	37	20	5		2	0	7
0	2	0	7	24	2		0	4	0
0	2	0	30	8	14		1	7	0
0	0	0	20	21	19		0	5	1
0	0		16	16	20		0	7
0	0		15	23	2		0	11
0	0		16		17		3	1
1	0		18		6		0	0
1	1		46		28		0	0
0	1		15		7		2	6
	4		16		11		0	0
	0		23		16		0	3
	2				6		3
					11		0
					12		0
					8		3
					13		2
					6		0
					5		0
							0
							0
							0
							0
							0
							0
							0
							0

## Sheet: 3b
3b
-DIA-Aph	-DIA+Aph	+DIA-Aph	DIA+Aph
0	3	22	27
0	0	9	11
0	2	21	39
0	0	20	22
0	0	15	6
0	0	14	35
0	0	16	29
0	6	15	40
0	0	30	20
0	0	18	30
0	0	17	43
0	0	11	45
0	0	5	35
0	0	6	29
0	0	28	20
0	0	4	47
0	0	20	23
0	0	23	9
0	0	18	21
0	0	7	35
1	0	14	6
0	0	8	6
0	0	23	15
0	0	18	30
0	0	19	27
0	0	8	21
0	0	7	16
0	1	13	11
0	0	21	14
0	0	12	22
0	9	17	18
0	0	18	29
0	4	16	44
0	5	6	16
0	0	4	10
0	0	28	5
0	0	3	19
0	0	3	38
0	1	19	24
0	1	18	5
0	0	23	9
0	2	23	8
0	0	13	21
0	0	21	5
0	7	14	20
0	7	20	36
0	4	20	37
0	0	10	22
0	0	14	20
0	0	13	7
0	0	1	27
0	3	19	32
0	0	16	16
0	0	9	19
0	0	3	11
0	0	27	31
0	0	7	23
0	0	2	9
0	5	13	11
0	0	24	25
0	0	19	30
0	0	11	25
0	0	13	34
0	0	5	19
0	0	2	25
0	0	5	32
0	0	11	5
0	0	3	24
0	0	23	25
0	0	0	27
0	0	3	35
	0	7	13
	6		23
	0		5
	0		28
	0		36
	4		11
	0
	0
	0
	0
	3
	0
	0
	0
	0
	0
	0

## Sheet: 3d
3d foci
siNT	siFBH1	siSMARCAL	siHLTF	siZRANB3
5	7	31	11	14						3d G1 cells
20	3	14	8	14						siNT G1	siFBH1 G1	siSMARCAL1 G1	siHLTF G1	siZRANB3G1
12	0	21	17	13						0	26	0	0	0
15	11	21	16	10						0	51	6	0	6
8	1	19	16	15						0	59	0	0	6
8	2	20	12	15
18	3	9	18	16					total cells analysed	85	167	85	88	90
23	2	12	17	24
13	1	21	5	16
26	3	13	11	10
13	2	14	15	30
14	0	15	14	11
23	2	18	18	17
16	4	7	4	14
20	9	1	11	3
12	5	8	20	9
17	8	12	16	16
17	5	18	13	12
11	8	7	15	19
15	5	8	11	18
14	13	17	10	13
15	6	27	20	15
19	4	14	19	14
3	12	17	17	15
9	8	6	16	11
16	16	17	21	18
6	0	6	9	22
18	12	13	22	9
13	3	0	7	12
9	3	18	8	11
6	1	7	5	8
17	11	5	0	5
11	2	12	19	21
2	5	18	3	20
26	2	14	15	6
3	1	16	27	1
11	4	12	2	12
16	1	3	16	17
14	4	14	14	17
10	1	16	13	10
19	3	13	10	18
7	1	10	5	19
9	5	3	18	27
8	1	9	20	21
1	2	17	15	13
14	19	17	24	14
13	11	12	6	9
14	3	0	9	19
15	2	11	19	9
2	8	13	17	21
	5	22	19	6
	3	25	16	7
	4	18	14	0
	3	6	18	4
	12	16	10	3
	5	13
	16	18
	11
	22
	3
	1
	5
	5
	13
	12
	2
	14
	6
	5

## Sheet: 3f
3f
2h	4h	8h
20.8667	37.3209	491.075
18.0808	0	456.874
115.158	104.288	1129.71
152.662	195.259	161.342
0	43.2355	1021.79
158.226	14.398	0
47.2737	123.489	0
648.559	248.404	2982.1
61.531	279.239	409.995
208.097	258.42	951.523
522.122	297.95	68.3167
185.797	370.993	781.697
161.748	126.855	217.351
1.05588	308.587	397.205
0.549644	199.226	1096.82
10.2326	191.726	832.664
79.6057	333.844	153.05
0	263.565	148.579
30.7537	295.184	585.384
51.5104	123.921	356.215
332.174	341.947	241.309
575.908	74.2836	358.993
199.11	216.352	232.875
101.424	1447.67	577.551
61.1898	222.666	887.054
54.9576	252.039	180.286
35.2731	643.371	129.694
54.2509	296.117	299.76
113.757	327.844	96.0774
69.5025	1123.49	310.687
74.663	73.1804	39.3977
101.546	110.123	159.283
22.3842	300.407	150.673
37.4399	65.0885	358.896
27.4081	420.36	1182.51
31.2252	168.443	31.0851
0	113.609	979.498
0	24.8513	437.726
138.673	209.531	120.822
299.939	57.4513	59.9289
493.209	0	573.924
185.75	868.029	159.161
100.33	103.912	623.956
287.587	48.2017	175.735
116.799	460.64	373.581
107.658	351.453	120.606
77.1677	173.983	384.016
109.162	226.779	81.567
67.3509	0	363.872
104.094	194.206	850.325
118.721	76.4191	478.744
177.732	219.99	98.0283
189.099	184.226	308.212
235.54	93.6498	60.6304
74.4199	278.14	0
21.0947	102.42	607.7
124.116	0	837.69
38.6755	143.16	936.06
256.858	118.77	6.93
114.468	213.325	1476.72
223.498	107.325	46.62
349.706	281.015	187.5
97.4946	121.955	346.15
154.912	195.515	1801.47
143.88	612.94	100.875
54.0351	263.66	1321.01
33.8167	65.5	159.935
76.0204	248.91	323.225
50.5144	232.53	1523.68
0	32.5	636.535
117.577	194.09	986.395
50.9216	193.03	1065.67
388.265	0	984.085
82.105	0	1046.59
161.145	0	10.755
369.825	48.8	34.725
18.64	170.92	180.935
136.71	40.19	128.065
25.68	196.53	809.735
117.68	40.15	379.705
131.78	51.65	827.545
0	27.17	555.325
0	72.26	623.72
0	28.42	32.72
0	188.25	2085.72
0	451.09	117.95
0	99.16	259.61
0	226.22	159.52
0	167.22	714.3
50.94	161.06	1056.17
137.34	0	575.33
0	0	235.45
0	32.53	0
0	25.47	327.935
79.95	52.59	129.495
136.08	27.37	432.845
0.17	21.155	271.595
0	122.565	348.17
0	124.125	127.11
0	144.375	35.89
0	51.625	68.7
1052.05	79.845	277.78
7.175	358.48	282.65
0	85.95	0
4.355	167.79	0
181.765	60.54	242.33
44.575	794.23	266.17
80.545	86.95	145.33
62.825	426.48	669.4
0	80.89	675.75
8.19	88.595	794.87
0	0	243.65
199.045	47.215	190.485
275.175	0	502.015
143.65	196.36	596.825
73.06	280.01	53.705
35.87	283.54	680.125
76.5	190.48	1407.54
629.13	416.11	459.975
0	120.86	507.345
14.35	161.61	0
151.31	168.11	322.015
71.28	121.83	367.985
39.47	437.48	112.675
91.22	238.49	684.12
58.31	1453.86	783.06
21.16	0	774.12
0	161.45	290.84
0	1.935	114.655
0	407.995	32.435
144.115	178.875	451.525
78.395	65.185	143.875
93.955	333.995	15.215
233.895	183.845	96.275
106.015	88.92	73.625
274.805	114.68	251.405
305.015	46.42	67.005
28.055	0	362.405
109.965	29.98	256.435
49.185	130.86	348.155
40.11	120.61	274.465
0	90.8	212.925
16.21	139.17	742.135
18.42	0	150.545
0	122.12	494.395
0	0	438.675
205.02	8	636.545
74.86	742.53	20.29
47.11	374.78	360.86
176.92	29.19	76.39
113.26	328.12	325.54
111.33	57.62	1122.95
0.11		208.36
58.08		122.12
18.49		0
0		8
76.14		742.53
92.08		374.78
92.55		29.19
113.14		328.12
70.73		57.62
0		507.345
0		0
0		322.015
0		367.985
0		112.675
		684.12
		783.06
		774.12
		290.84
		114.655
		32.435
		451.525
		143.875
		15.215
		96.275
		73.625
		251.405
		67.005
		362.405
		256.435
		348.155
		274.465
		212.925
		742.135
		150.545
		494.395
		438.675
		636.545
		20.29
		360.86
		76.39
		325.54
		1122.95
		208.36

## Sheet: 3g
3g
RPA foci			EdU foci			BrdU foci
-Rad51i	+Rad51i		-Rad51i	+Rad51i		-Rad51i	+Rad51i
8489	10798		4946.1	157.35		2288.28	110.536
8516	16283.7		4371.4	338.65		1326.42	46.3571
8609	15127.4		2972	195.25		1814.51	255.402
8770.67	8521.8		3963.8	282.75		1796.13	2778.71
9008.67	11311.8		2151.8	232.05		6281.55	326.965
9018	16110.1		2167.8	6.25		4230.89	76.7444
9333.25	21359.9		2358.7	0		2160.64	537.897
9387.25	9652		486.6	0		2629.96	75.879
9394	13455.2		289.7	51.45		3074.38	16.19
9498.78	9386		676.4	694.75		2398.56	0
9521.67	10886.1		186.5	994.05		152.288	167.204
9564.12	18615.6		1908.65	653.15		123.774	166.538
9741	9968		900.65	0		205.596	119.038
9822.5	8685.33		477.85	3415.25		129.059	378.174
9826.67	9999.5		331.55	3271.85		125.708	99.3799
9919.25	7620		90.95	252.05		494.755	53.1092
9950	9729.43		582.75	0		111.784	491.562
10005.1	9024.75		1244.95	100.25		270.92	117.607
10010.3	11663.2		547.4	0		590.145	1258.11
10025	8161.33		763.4	145.6		423.757	888.914
10106.5	12184.3		2364.1	144.5		580.723	475.804
10283	21104.8		801.6	0		1757.73	40.9004
10498.8	28249.5		1636.4	0		1453.83	158.432
10561.8	12180.4		909.1	0		1453.42	162.431
10615.2	12755.3		2244.9	0		1360.8	172.685
10672.9	18371.2		84.7	180.05		33.1932	20.0826
10676.2	14545.7		1552.5	379.15		401.745	125.836
10684.4	9725.29		671.9	0		1108.71	1299.07
10743.2	11484.7		171.9	0		2123.47	131.833
10791.2	8526.71		941.3	0		3470.26	1499.4
10830.6	10000.8		737.9	216.45		2919.16	1106.58
10945.4	10900.7		530.3	675.85		4542.27	150.39
11056	8952		337	22.25		532.516	68.4466
11091.6	11804.2		61.6	0		605.492	62.7292
11139.7	14241.9		684.5	224.65		266.348	17.9434
11250.8	12092.1		391.2	23.15		997.343	53.5114
11452.7	8591.25		82.4	0		459.412	1120.35
11504.6	17330.8		363.65	0		988.984	174.553
11563.1	11301.8		338.45	80.05		3788.88	356.275
11691.8	11430.7		38.65	4665.55		3194.77	154.002
11715.6	11285		230.05	0		654.052	123.386
11760.9	10935.2		302.85	0		374.376	817.838
11767.3	12938.7		8.25	0		35.5936	215.578
11942.3	16340.5		247.05	0		615.9	0
12035.9	12549.4		63.9	145.5		1207.63	133.212
12215.9	8288.67		133.2	0		131.757	390.968
12268	10914.2		231.3	239		655.043	227.413
12445.5	13328		410.5	386.3		159.567	595.005
12678.2	9404.8		1413.9	35		97.863	109.819
12851.4	9835		1223.2	0		68.2777	0
13314.2	17406.7		57	237.2		109.59	142.082
13354	16306.7		119	182		569.078	94.2512
13358.9	11813.5		343	3.8		322.581	0
13416	17205.6		347.3	80		70.3883	608.04
13515.8	12245.4		542.2	71.4		77.7853	14.638
13599	10860.6		1070.2	82.3		341.143	156.998
13660.3	13235.8		1254.3	63.8		157.419	41.7141
13860.1	10848		232.45	1076.5		143.835	52.4895
13905.6	8205.67		1322.85	0		163.368	101.458
14044.9	23459.7		694.05	509.65		45.9474	194.614
15113.6	9167.89		437.15	0		258.07	93.3475
15272.2	11378		810.05	323.5		250.281	178.067
15395	30371.5		1348.45	90		223.201	433.995
15468.1	12729.7		1265.75	354.2		609.039	25.0403
15474.8	14417.7		649.75	0		190.634	16.478
15494.2	19333.3		0	0		32.4251	92.6543
16340.9	15022		341.3	0		42.816	20.8001
16769.2	8933.33		247.5	588.35		262.6	101.005
17024	15525.4		212.7	3.85		2385.47	179.263
17086.9	18873.2		3226.1	1463.75		345.349	206.705
17750.4	16658.9		372.2	846.35		1445.99	702.434
18007.5	10109.2		488.5	629.05		2961.14	338.363
18429.6	9126.71		934	733.95		518.068	435.99
18573.7	16771.9		0	48.85		472.821	439.444
19069.1	15029.4		59.95	81.6		1803.13	25.766
19152.1	12287.3		207.75	0		409.253	119.768
20369.2	8638.8		167.85	20.7		2383.47	299.233
20662.7	12917.1		5873.65	0		2462.54	180.414
21263.5	13625.6		200.2	0		1234.51	34.5808
21412.4	13423.1		76.1	444.4		2142.47	243.211
21906.6	19309.4		108.7	0		665.182	64.5714
23176.5	18193.9		98.9	740.5		465.892	0
24552.1	9572.33		523.1	134.8		295.294	133.969
25514.6	13099.8		312.2	62.5		426.106	0
28882.7	20631.5		131.6	77.1		294.553	363.156
30541	9447.4		1117.5	237.9		509.462	135.05
31959.8	11008.3		423.6	101.4		527.856	249.843
	9272.25		593.2	953.8		37.4755	225.129
26605.4	12172.4		187.6	1104.9		330.098	92.4819
10854.8	9634.67		702.75	73.4		725.599	0
16575.9	10752.6		307.75	55.8		359.761	70.4455
32629.9	11723		95.75	66.7		3119.25	279.012
13882.5	9325.17		296.65	0		1065.7	177.187
28419.2	10275.8		54.55	0		3510.43	445.244
23639.4	12816.2		666.35	47.675		1290.43	182.597
25365.6	18725.3		417.15	40.675		2078.66	565.392
9715	8503.33		3482.55	197.455		2595.46	465.103
9260	10410.6		142.75	106.455		4129.76	129.538
11482.7			10.25	20.75		3454.6	89.5483
16852.1	8035		84.95	439.03		2752.28	978.846
25253.2	9574.67		11.05	202.18		1536.74	120.24
10225.6	10008.3		7.05	48.5		1661.42	92.4819
22070	10164.5		3.35	0		735.925	0
23116.8	9410.67		654.35			1142.01	70.4455
12401.7	13454.1		169.75			454.146	279.012
25706.7	10480.3		1875.9			409.392	177.187
26863.9	8379.75		1286			755.505
8712.33	10099.2		888.1			362.805
14746.9	6950		416.6			2326.61
10481.5	10747.8		461			428.622
35589.1	9566.5		1067.1			193.021
24490.9	12502.7		768.1			564.697
8657.2	12570.2		327.2			8578.31
24954.2	23131.3		181.65			2352.63
9553	13287.7		62.35			343.207
13279.4	20297.3		0			3790.59
8950.5	10915.7		290.95
28300.7	8542.67		1358.15
19324.5	22115.8		653.55
14583.1	12759.4		673.95
13679.4	24998.7		948.55
11761.8	9483		370.35
13807.2	9380.8		948.55
13647.2	12696.6		370.35
19700.5	13290.4
22949	28344.5
15490.5	26858.1
21688.7	20283.1
27838.2	10688.5
18421.8	12572.7
20667.4	17913.3
10717.3	10380.5
21814.1	9815.33
16541.4	8913.5
28815.5	9904.25
7758	15579.4
19686.8	9375.75
13795.7	10721.9
14226.5	13228.9
7748.33	14978.5
11919.2	9446.27
9270.71	14939
13986.9
13095.4
9937	8064
11290.1	17437.1
	9844.33
13352.4	18686.8
17267.1	10333
12555.7	12382.4
10957	21921.2
15203.4	10062.8
15153.9	10654.7
10601.3	9453.5
19706.7	14673.4
12742.1	19449.6
12070.7	13811.8
18678.7	23613.8
14262.2	13876.9
15539.5	21329.3
13890.4	12420.1
10710.5	8280.25
17313.7	9364.33
9314.62	14009.7
12860.8	13639.9
11975.9	9929
8970.5	8831.33
9556.67	12153.2
19112.9	9379
8988.5	10505.1
21513.9	12326.3
32739.8	18865.9
13894.6	10594.2
20988	12886.8
10648.7	8833
18743.9
9759.33	7975
22999.8	8096
32476.9	8270
9182.75	8436
31318.2	8593.33
23607.2	8878.75
13278.9	8906.4
14748.8	9152.33
14249.2	9162.75
15107.3	9537.25
31289.5	9574.25
8622.25	9618
16781.2	9619.25
17583.7	9959
12074.3	10150.8
9975.67	10264.2
10668.5	10293.7
29876.6	10306.7
14587.7	10632.6
16901.7	10647.4
13215.7	10870.8
12161	10960.4
11014	11105.8
23166.6	11306.3
28170.4	11530.8
16398.5	11590.2
10787	11797.2
32523.5	12165.6
33330.7	12428.4
19154	12483.3
13901.3	13656.6
22198.5	14257.4
7313	14507.4
8638.33	14636.5
25578.8	14677.5
9112	14854.9
18817	15348.3
10848.2	16007.6
8703.6	16529.9
10991.2	16570.4
	17291.3
8565.5	17613.2
17199.8	18506.1
12946.2	20214.6
13815.2	23080.9
12245.9	23157.1
14456	27715.8
10371.5	31607.5
7856.8
12606.2	13223
19102.6	10963
19295	7386
9940.5	17918.8
14265	12615.1
13344.5	13722.9
7550	26725.9
30735.2	11716.7
14059.2	8704.33
10593	8482
11688	14418.3
7588.33	23360.8
6970	10270.7
8209	10153.2
15677.8	9293.67
13658.5	14794.4
17412.5	13003.7
10120	8331
12626.3	11771.8
23188.9	9538
10582.8	9623.67
10639.3	12044
10296.3	12320.1
8704.8	17262.6
14397.8	12463.7
14959.7	9309.67
12856.5	13186.8
15408.6	12017.7
9519.14	8721.5
11648.1	14850.2
21324.4	11235.4
22615.9	17508.7
16046.9	19469.2
10729.5
10819.5	7324.33
12653	7599
8993	7701.5
15660.6	7726.33
22723.2	8033
13638.9	8771
7504	9458.14
8212	9488.67
15744.6	9601.67
23536.1	9606.67
13169.8	9661.33
9251.25	9758.33
8101.67	9791.25
16825.7	9890
8782	10064.7
19818.4	10098.8
11994.7	10265.4
8274.67	10383
11345.3	10435.3
22038.5	10538.6
9864	10673.3
16674.5	10675.3
17199.4	10740.2
25402.4	10989.2
18366.6	11045.5
26734.6	11083.9
15708.9	11103.8
17053.2	11335.8
8476.75	11361.8
16349.1	11568.8
11866.8	11587.6
7665	11854
7784	12164
6589.25	12473.2
19689.7	12554.2
6945.33	12692
14461.2	12885.3
26860.2	12928.4
16044.5	13631.8
6985	13971.1
19759.9	14619
7191.67	16298.6
17202.3	17980.1
	19081.5
26613.3	20319.7
18773.2	22828.7
8973.57
15449.4	14016.5
9368	14043.7
10739.3	16649.5
10654.2	18597.8
10613.3	8937.25
17098.5	8734
17253.6	11443.2
8609.5	7842.33
30354.2	11908.3
14621.5	9581.75
42099.1	8914.33
21393.7	8001.33
15759.2	8237.33
10847	9344.5
16803.9	8697.6
9112.67	16452.6
14482.7	21716
28994.2	11611.2
17124.8	8316.33
11930.7	13351
11047.2	12619.1
30749.2	11436.6
12440.1	10511.4
8540	13328.2
15688.9	24021.7
14156.8	7997.75
12155.1	8179.5
16990.8	13358.3
8571.33	12493.4
7846.67	12394.8
27685.5	7971
28193.5	11382
16177.2	23775.3
22160.1	16877.3
9388.33	8982
14727.6	14935.8
10453	21405.1
17800.1	9254.75
20932.4	18855.2
14302	12260
11365.4	9566.17
9786.2	16837.9
21108.7	17190.9
11579	10077
22114.1	16252.6
20907.3	12136.3
27196.9	7480.75
26370	10620.1
9481.25	9011.67
9424.75	13997.8
11237.5	20972.1
12093.8	11672.3
21621.3	9708.67
21286.2	13193.4
11184.3
11946.1	9606.67
9107	8969
18731.6	14578.6
21644.9	8846.33
10318.4	9089.33
13333	9945
11725.3	11706
11519.2	18051
27378.4	14994.5
33085.3	10169
19064.2	25097.6
23723.8	14525.7
17286.3	10032.6
33829.9	8851.67
9375	8589.67
29135.8	8491.33
6485.67	25976
12351.3	17916
38023.6	18148.1
31628.5	10136.9
8089	10649
	15947.1
15946.2	10178.2
19924	13660.6
20026.6	8287.6
9641.33	14371.2
29848.4	10813.2
27732.3	14438.5
13758.9	12500.9
18933.4	16096.2
9047.33	10724.4
25890.4	17665.6
9487	17131.5
17632.9	11257
12600	10563.7
20597.8	12902.5
13693.8	13467.2
13698.6	10543
15161.8	16503.4
21314.8	11921
16778.2	11614.7
19666.2	17670.5
11491.7	33361.5
12145.3	7750.67
12307.3	10051.8
11310	9875.5
16331.8	10861.5
13124.8	13662.6
10992.7	27998.8
13094.5	15326.3
11961.5	13760.9
13838.3	24630.3
13895.8	11999
13766
19481.3
11681
15811
9417.33
14676.2
25950.7
10533.7
14663.3
36464
28251.4
31048.7
24366.5
14156.7
39124.8
39706.7
10549.5
10275.3
9092.33
8560
17979.2
16074.5
10631
18810.2
8364.5
11162.7
13177.7
13238.1
17358.8
13031.2
14466.5
15832.1
6832.5
7732.33
7939.67
8822.4
9535.29
9958.43
11400.8
11670.3
11756
11915.3
12612.3
12706.3
12868.4
13046.7
13289.8
13626.3
13904.6
14657
15192.1
16536.6
16892.6
17390.3
17496.9
18824.9
20863
21175.5
23945.5
25493.2
25705.5
26455.9
29269.8
30616
32153.7
42803.4
11087.2
14762.4
22965.6
11679
20229.9
23865.3
21154.9
11635.8
10609.4
17162.8
15860.5
9015.25
15527.9
12839.1
8515
8712.67
11219.8
12444.9
12499.2
9643.25
8704
13138.4
13270.4
20306.7
12212.3
11560.6
12738.8
8839
8966.5
14992.3
15385.9
19998.5
31084.4
16693.4
20136.5
27692.2
16595.5
19981.7
29405.4
13548.5
11226.2
17985.8
9351
19579
20180
9278.75
26349.8
9724.25
13728.6
14629.7
7829.67
20425.9
10692.5
8579
8585
14772
13567.6
16841.6
8612.86
23365.1
9931.4
20059.9
19112.1
33826
12571.3
13050.7
19121.8
9383.33
11943.7
13093.3
18260.7
20874.1
16643.8
12009
10300
25413.9
11942.2
22190.1
11103.5
14844.1
22965.1
11626.3
20245.4
23714.8
21152.4
11632
10609.9
17200.8
15823.4
9012.25
14914.1
12842.1
8523
8712.67
11199
12728
12732.2
9622.5
8700
13141.1
13264.5
20295
12192.3
11547.4
12712.7
8834.33
8952.75
14983.5
15173.8
19987.2
31097.7
16671.6
20166.1
27694
16561
19968.7
29395.2
13535.8
11226.2
19325.5
9359.5
19571.5
20163.8
9278.75
26274.5
9698.75
13710.8
14636.9
7835.33
20407.4
10712.5
8577.75
8597
14778.8
13560.5
16779.6
8586.14
23349.5
9915.8
20058.5
18788
33509.3
12596
13025.7
19131
9394.33
11939
13128.7
20497.4
16636.7
12097.5
10300
25868.7
11903.5
22117.5

[truncated: 38 more sheets: 3h, 4b, 4c, 4d, 5a, 5b, 5d, 5f, 5g, 5h, ED1c, ED1d, ED3b, ED3c, ED3d, ED4b, ED4c, ED4e, ED5a, ED5b …]
