# Supplementary material for: DNA2 enables growth by restricting recombination-restarted replication
Source: Nature. 2025 Sep 3;646(8086):992–1000. doi: 10.1038/s41586-025-09470-5 (PMC12545200; doi:10.1038/s41586-025-09470-5)
Supplement: Supplementary file 5 — Source Data Extended Data Figs. 2 [file 41586_2025_9470_MOESM5_ESM.xlsx]

## Sheet: BAY123_forward
chro	pos	count
Chromosome_1	150	287
Chromosome_1	450	203
Chromosome_1	750	219
Chromosome_1	1050	106
Chromosome_1	1350	281
Chromosome_1	1650	248
Chromosome_1	1950	115
Chromosome_1	2250	34
Chromosome_1	2550	95
Chromosome_1	2850	131
Chromosome_1	3150	57
Chromosome_1	3450	144
Chromosome_1	3750	95
Chromosome_1	4050	33
Chromosome_1	4350	16
Chromosome_1	4650	11
Chromosome_1	4950	41
Chromosome_1	5250	78
Chromosome_1	5550	333
Chromosome_1	5850	533
Chromosome_1	6150	703
Chromosome_1	6450	592
Chromosome_1	6750	1237
Chromosome_1	7050	341
Chromosome_1	7350	371
Chromosome_1	7650	355
Chromosome_1	7950	96
Chromosome_1	8250	153
Chromosome_1	8550	165
Chromosome_1	8850	45
Chromosome_1	9150	44
Chromosome_1	9450	44
Chromosome_1	9750	53
Chromosome_1	10050	43
Chromosome_1	10350	66
Chromosome_1	10650	23
Chromosome_1	10950	248
Chromosome_1	11250	309
Chromosome_1	11550	227
Chromosome_1	11850	103
Chromosome_1	12150	48
Chromosome_1	12450	93
Chromosome_1	12750	116
Chromosome_1	13050	81
Chromosome_1	13350	18
Chromosome_1	13650	41
Chromosome_1	13950	39
Chromosome_1	14250	27
Chromosome_1	14550	171
Chromosome_1	14850	282
Chromosome_1	15150	324
Chromosome_1	15450	323
Chromosome_1	15750	214
Chromosome_1	16050	111
Chromosome_1	16350	259
Chromosome_1	16650	457
Chromosome_1	16950	413
Chromosome_1	17250	124
Chromosome_1	17550	366
Chromosome_1	17850	204
Chromosome_1	18150	138
Chromosome_1	18450	90
Chromosome_1	18750	277
Chromosome_1	19050	464
Chromosome_1	19350	508
Chromosome_1	19650	756
Chromosome_1	19950	354
Chromosome_1	20250	198
Chromosome_1	20550	217
Chromosome_1	20850	181
Chromosome_1	21150	260
Chromosome_1	21450	232
Chromosome_1	21750	255
Chromosome_1	22050	33
Chromosome_1	22350	141
Chromosome_1	22650	110
Chromosome_1	22950	126
Chromosome_1	23250	144
Chromosome_1	23550	94
Chromosome_1	23850	242
Chromosome_1	24150	186
Chromosome_1	24450	58
Chromosome_1	24750	176
Chromosome_1	25050	61
Chromosome_1	25350	100
Chromosome_1	25650	116
Chromosome_1	25950	57
Chromosome_1	26250	30
Chromosome_1	26550	132
Chromosome_1	26850	61
Chromosome_1	27150	88
Chromosome_1	27450	37
Chromosome_1	27750	131
Chromosome_1	28050	271
Chromosome_1	28350	203
Chromosome_1	28650	227
Chromosome_1	28950	105
Chromosome_1	29250	25
Chromosome_1	29550	15
Chromosome_1	29850	21
Chromosome_1	30150	27
Chromosome_1	30450	51
Chromosome_1	30750	163
Chromosome_1	31050	281
Chromosome_1	31350	217
Chromosome_1	31650	625
Chromosome_1	31950	863
Chromosome_1	32250	103
Chromosome_1	32550	173
Chromosome_1	32850	84
Chromosome_1	33150	84
Chromosome_1	33450	264
Chromosome_1	33750	292
Chromosome_1	34050	205
Chromosome_1	34350	61
Chromosome_1	34650	110
Chromosome_1	34950	84
Chromosome_1	35250	94
Chromosome_1	35550	314
Chromosome_1	35850	102
Chromosome_1	36150	122
Chromosome_1	36450	51
Chromosome_1	36750	75
Chromosome_1	37050	45
Chromosome_1	37350	80
Chromosome_1	37650	56
Chromosome_1	37950	27
Chromosome_1	38250	64
Chromosome_1	38550	44
Chromosome_1	38850	95
Chromosome_1	39150	165
Chromosome_1	39450	191
Chromosome_1	39750	23
Chromosome_1	40050	95
Chromosome_1	40350	64
Chromosome_1	40650	143
Chromosome_1	40950	132
Chromosome_1	41250	96
Chromosome_1	41550	82
Chromosome_1	41850	122
Chromosome_1	42150	153
Chromosome_1	42450	180
Chromosome_1	42750	35
Chromosome_1	43050	49
Chromosome_1	43350	42
Chromosome_1	43650	72
Chromosome_1	43950	47
Chromosome_1	44250	34
Chromosome_1	44550	64
Chromosome_1	44850	140
Chromosome_1	45150	415
Chromosome_1	45450	71
Chromosome_1	45750	108
Chromosome_1	46050	286
Chromosome_1	46350	245
Chromosome_1	46650	387
Chromosome_1	46950	273
Chromosome_1	47250	432
Chromosome_1	47550	708
Chromosome_1	47850	262
Chromosome_1	48150	405
Chromosome_1	48450	157
Chromosome_1	48750	59
Chromosome_1	49050	10
Chromosome_1	49350	25
Chromosome_1	49650	45
Chromosome_1	49950	47
Chromosome_1	50250	42
Chromosome_1	50550	241
Chromosome_1	50850	136
Chromosome_1	51150	62
Chromosome_1	51450	103
Chromosome_1	51750	285
Chromosome_1	52050	77
Chromosome_1	52350	28
Chromosome_1	52650	21
Chromosome_1	52950	11
Chromosome_1	53250	34
Chromosome_1	53550	41
Chromosome_1	53850	176
Chromosome_1	54150	123
Chromosome_1	54450	74
Chromosome_1	54750	247
Chromosome_1	55050	184
Chromosome_1	55350	33
Chromosome_1	55650	28
Chromosome_1	55950	23
Chromosome_1	56250	44
Chromosome_1	56550	35
Chromosome_1	56850	55
Chromosome_1	57150	63
Chromosome_1	57450	30
Chromosome_1	57750	54
Chromosome_1	58050	130
Chromosome_1	58350	65
Chromosome_1	58650	136
Chromosome_1	58950	48
Chromosome_1	59250	15
Chromosome_1	59550	109
Chromosome_1	59850	46
Chromosome_1	60150	54
Chromosome_1	60450	41
Chromosome_1	60750	27
Chromosome_1	61050	30
Chromosome_1	61350	22
Chromosome_1	61650	18
Chromosome_1	61950	78
Chromosome_1	62250	80
Chromosome_1	62550	158
Chromosome_1	62850	125
Chromosome_1	63150	149
Chromosome_1	63450	89
Chromosome_1	63750	171
Chromosome_1	64050	223
Chromosome_1	64350	156
Chromosome_1	64650	463
Chromosome_1	64950	354
Chromosome_1	65250	313
Chromosome_1	65550	268
Chromosome_1	65850	169
Chromosome_1	66150	351
Chromosome_1	66450	345
Chromosome_1	66750	77
Chromosome_1	67050	380
Chromosome_1	67350	233
Chromosome_1	67650	283
Chromosome_1	67950	57
Chromosome_1	68250	27
Chromosome_1	68550	33
Chromosome_1	68850	49
Chromosome_1	69150	13
Chromosome_1	69450	16
Chromosome_1	69750	63
Chromosome_1	70050	46
Chromosome_1	70350	99
Chromosome_1	70650	197
Chromosome_1	70950	222
Chromosome_1	71250	284
Chromosome_1	71550	314
Chromosome_1	71850	102
Chromosome_1	72150	92
Chromosome_1	72450	41
Chromosome_1	72750	72
Chromosome_1	73050	256
Chromosome_1	73350	355
Chromosome_1	73650	82
Chromosome_1	73950	107
Chromosome_1	74250	198
Chromosome_1	74550	134
Chromosome_1	74850	233
Chromosome_1	75150	213
Chromosome_1	75450	53
Chromosome_1	75750	34
Chromosome_1	76050	214
Chromosome_1	76350	88
Chromosome_1	76650	15
Chromosome_1	76950	28
Chromosome_1	77250	16
Chromosome_1	77550	36
Chromosome_1	77850	109
Chromosome_1	78150	36
Chromosome_1	78450	13
Chromosome_1	78750	15
Chromosome_1	79050	13
Chromosome_1	79350	14
Chromosome_1	79650	158
Chromosome_1	79950	197
Chromosome_1	80250	387
Chromosome_1	80550	132
Chromosome_1	80850	74
Chromosome_1	81150	67
Chromosome_1	81450	250
Chromosome_1	81750	36
Chromosome_1	82050	52
Chromosome_1	82350	20
Chromosome_1	82650	2
Chromosome_1	82950	6
Chromosome_1	83250	27
Chromosome_1	83550	15
Chromosome_1	83850	9
Chromosome_1	84150	27
Chromosome_1	84450	25
Chromosome_1	84750	18
Chromosome_1	85050	46
Chromosome_1	85350	177
Chromosome_1	85650	144
Chromosome_1	85950	124
Chromosome_1	86250	106
Chromosome_1	86550	158
Chromosome_1	86850	46
Chromosome_1	87150	51
Chromosome_1	87450	34
Chromosome_1	87750	67
Chromosome_1	88050	240
Chromosome_1	88350	181
Chromosome_1	88650	239
Chromosome_1	88950	381
Chromosome_1	89250	218
Chromosome_1	89550	383
Chromosome_1	89850	162
Chromosome_1	90150	42
Chromosome_1	90450	31
Chromosome_1	90750	37
Chromosome_1	91050	32
Chromosome_1	91350	15
Chromosome_1	91650	50
Chromosome_1	91950	175
Chromosome_1	92250	56
Chromosome_1	92550	69
Chromosome_1	92850	29
Chromosome_1	93150	23
Chromosome_1	93450	57
Chromosome_1	93750	10
Chromosome_1	94050	26
Chromosome_1	94350	39
Chromosome_1	94650	71
Chromosome_1	94950	290
Chromosome_1	95250	281
Chromosome_1	95550	279
Chromosome_1	95850	173
Chromosome_1	96150	209
Chromosome_1	96450	258
Chromosome_1	96750	80
Chromosome_1	97050	147
Chromosome_1	97350	144
Chromosome_1	97650	58
Chromosome_1	97950	130
Chromosome_1	98250	250
Chromosome_1	98550	204
Chromosome_1	98850	149
Chromosome_1	99150	198
Chromosome_1	99450	154
Chromosome_1	99750	78
Chromosome_1	100050	79
Chromosome_1	100350	47
Chromosome_1	100650	7
Chromosome_1	100950	31
Chromosome_1	101250	104
Chromosome_1	101550	135
Chromosome_1	101850	111
Chromosome_1	102150	258
Chromosome_1	102450	195
Chromosome_1	102750	114
Chromosome_1	103050	108
Chromosome_1	103350	140
Chromosome_1	103650	72
Chromosome_1	103950	37
Chromosome_1	104250	57
Chromosome_1	104550	33
Chromosome_1	104850	15
Chromosome_1	105150	16
Chromosome_1	105450	15
Chromosome_1	105750	42
Chromosome_1	106050	55
Chromosome_1	106350	23
Chromosome_1	106650	37
Chromosome_1	106950	19
Chromosome_1	107250	4
Chromosome_1	107550	11
Chromosome_1	107850	25
Chromosome_1	108150	44
Chromosome_1	108450	81
Chromosome_1	108750	61
Chromosome_1	109050	24
Chromosome_1	109350	42
Chromosome_1	109650	43
Chromosome_1	109950	57
Chromosome_1	110250	158
Chromosome_1	110550	39
Chromosome_1	110850	27
Chromosome_1	111150	60
Chromosome_1	111450	10
Chromosome_1	111750	21
Chromosome_1	112050	21
Chromosome_1	112350	164
Chromosome_1	112650	186
Chromosome_1	112950	187
Chromosome_1	113250	223
Chromosome_1	113550	159
Chromosome_1	113850	31
Chromosome_1	114150	89
Chromosome_1	114450	18
Chromosome_1	114750	82
Chromosome_1	115050	40
Chromosome_1	115350	32
Chromosome_1	115650	87
Chromosome_1	115950	96
Chromosome_1	116250	69
Chromosome_1	116550	92
Chromosome_1	116850	119
Chromosome_1	117150	41
Chromosome_1	117450	31
Chromosome_1	117750	61
Chromosome_1	118050	130
Chromosome_1	118350	164
Chromosome_1	118650	78
Chromosome_1	118950	119
Chromosome_1	119250	324
Chromosome_1	119550	42
Chromosome_1	119850	71
Chromosome_1	120150	420
Chromosome_1	120450	218
Chromosome_1	120750	448
Chromosome_1	121050	327
Chromosome_1	121350	294
Chromosome_1	121650	261
Chromosome_1	121950	100
Chromosome_1	122250	67
Chromosome_1	122550	32
Chromosome_1	122850	25
Chromosome_1	123150	15
Chromosome_1	123450	10
Chromosome_1	123750	35
Chromosome_1	124050	49
Chromosome_1	124350	95
Chromosome_1	124650	107
Chromosome_1	124950	75
Chromosome_1	125250	452
Chromosome_1	125550	451
Chromosome_1	125850	207
Chromosome_1	126150	97
Chromosome_1	126450	125
Chromosome_1	126750	116
Chromosome_1	127050	78
Chromosome_1	127350	289
Chromosome_1	127650	399
Chromosome_1	127950	187
Chromosome_1	128250	442
Chromosome_1	128550	190
Chromosome_1	128850	71
Chromosome_1	129150	165
Chromosome_1	129450	133
Chromosome_1	129750	279
Chromosome_1	130050	145
Chromosome_1	130350	184
Chromosome_1	130650	163
Chromosome_1	130950	425
Chromosome_1	131250	190
Chromosome_1	131550	102
Chromosome_1	131850	166
Chromosome_1	132150	81
Chromosome_1	132450	206
Chromosome_1	132750	230
Chromosome_1	133050	218
Chromosome_1	133350	222
Chromosome_1	133650	208
Chromosome_1	133950	342
Chromosome_1	134250	230
Chromosome_1	134550	104
Chromosome_1	134850	139
Chromosome_1	135150	377
Chromosome_1	135450	549
Chromosome_1	135750	255
Chromosome_1	136050	95
Chromosome_1	136350	163
Chromosome_1	136650	229
Chromosome_1	136950	73
Chromosome_1	137250	74
Chromosome_1	137550	138
Chromosome_1	137850	101
Chromosome_1	138150	178
Chromosome_1	138450	112
Chromosome_1	138750	117
Chromosome_1	139050	256
Chromosome_1	139350	131
Chromosome_1	139650	81
Chromosome_1	139950	222
Chromosome_1	140250	279
Chromosome_1	140550	657
Chromosome_1	140850	296
Chromosome_1	141150	446
Chromosome_1	141450	190
Chromosome_1	141750	109
Chromosome_1	142050	112
Chromosome_1	142350	47
Chromosome_1	142650	107
Chromosome_1	142950	53
Chromosome_1	143250	23
Chromosome_1	143550	32
Chromosome_1	143850	41
Chromosome_1	144150	16
Chromosome_1	144450	118
Chromosome_1	144750	387
Chromosome_1	145050	351
Chromosome_1	145350	612
Chromosome_1	145650	590
Chromosome_1	145950	400
Chromosome_1	146250	43
Chromosome_1	146550	152
Chromosome_1	146850	206
Chromosome_1	147150	111
Chromosome_1	147450	62
Chromosome_1	147750	84
Chromosome_1	148050	69
Chromosome_1	148350	88
Chromosome_1	148650	125
Chromosome_1	148950	239
Chromosome_1	149250	109
Chromosome_1	149550	83
Chromosome_1	149850	107
Chromosome_1	150150	61
Chromosome_1	150450	15
Chromosome_1	150750	33
Chromosome_1	151050	30
Chromosome_1	151350	81
Chromosome_1	151650	141
Chromosome_1	151950	169
Chromosome_1	152250	108
Chromosome_1	152550	27
Chromosome_1	152850	233
Chromosome_1	153150	106
Chromosome_1	153450	128
Chromosome_1	153750	150
Chromosome_1	154050	98
Chromosome_1	154350	139
Chromosome_1	154650	166
Chromosome_1	154950	91
Chromosome_1	155250	63
Chromosome_1	155550	58
Chromosome_1	155850	101
Chromosome_1	156150	258
Chromosome_1	156450	190
Chromosome_1	156750	449
Chromosome_1	157050	119
Chromosome_1	157350	171
Chromosome_1	157650	594
Chromosome_1	157950	278
Chromosome_1	158250	139
Chromosome_1	158550	72
Chromosome_1	158850	151
Chromosome_1	159150	253
Chromosome_1	159450	169
Chromosome_1	159750	173
Chromosome_1	160050	105
Chromosome_1	160350	100
Chromosome_1	160650	73
Chromosome_1	160950	61
Chromosome_1	161250	57
Chromosome_1	161550	95
Chromosome_1	161850	107
Chromosome_1	162150	41
Chromosome_1	162450	41
Chromosome_1	162750	44
Chromosome_1	163050	61
Chromosome_1	163350	63
Chromosome_1	163650	134
Chromosome_1	163950	167
Chromosome_1	164250	38
Chromosome_1	164550	77
Chromosome_1	164850	82
Chromosome_1	165150	153
Chromosome_1	165450	135
Chromosome_1	165750	210
Chromosome_1	166050	261
Chromosome_1	166350	423
Chromosome_1	166650	162
Chromosome_1	166950	90
Chromosome_1	167250	270
Chromosome_1	167550	321
Chromosome_1	167850	203
Chromosome_1	168150	483
Chromosome_1	168450	619
Chromosome_1	168750	298
Chromosome_1	169050	143
Chromosome_1	169350	111
Chromosome_1	169650	475
Chromosome_1	169950	291
Chromosome_1	170250	264
Chromosome_1	170550	241
Chromosome_1	170850	59
Chromosome_1	171150	136
Chromosome_1	171450	123
Chromosome_1	171750	163
Chromosome_1	172050	124
Chromosome_1	172350	144
Chromosome_1	172650	124
Chromosome_1	172950	136
Chromosome_1	173250	90
Chromosome_1	173550	89
Chromosome_1	173850	70
Chromosome_1	174150	104
Chromosome_1	174450	201
Chromosome_1	174750	315
Chromosome_1	175050	66
Chromosome_1	175350	50
Chromosome_1	175650	31
Chromosome_1	175950	10
Chromosome_1	176250	23
Chromosome_1	176550	145
Chromosome_1	176850	65
Chromosome_1	177150	24
Chromosome_1	177450	22
Chromosome_1	177750	59
Chromosome_1	178050	79
Chromosome_1	178350	37
Chromosome_1	178650	17
Chromosome_1	178950	12
Chromosome_1	179250	7
Chromosome_1	179550	4
Chromosome_1	179850	44
Chromosome_1	180150	81
Chromosome_1	180450	80
Chromosome_1	180750	23
Chromosome_1	181050	37
Chromosome_1	181350	80
Chromosome_1	181650	24
Chromosome_1	181950	37
Chromosome_1	182250	102
Chromosome_1	182550	243
Chromosome_1	182850	207
Chromosome_1	183150	57
Chromosome_1	183450	235
Chromosome_1	183750	213
Chromosome_1	184050	46
Chromosome_1	184350	69
Chromosome_1	184650	52
Chromosome_1	184950	122
Chromosome_1	185250	53
Chromosome_1	185550	31
Chromosome_1	185850	64
Chromosome_1	186150	47
Chromosome_1	186450	101
Chromosome_1	186750	81
Chromosome_1	187050	50
Chromosome_1	187350	72
Chromosome_1	187650	25
Chromosome_1	187950	14
Chromosome_1	188250	57
Chromosome_1	188550	84
Chromosome_1	188850	65
Chromosome_1	189150	24
Chromosome_1	189450	23
Chromosome_1	189750	15
Chromosome_1	190050	98
Chromosome_1	190350	98
Chromosome_1	190650	378
Chromosome_1	190950	124
Chromosome_1	191250	48
Chromosome_1	191550	179
Chromosome_1	191850	393
Chromosome_1	192150	527
Chromosome_1	192450	252
Chromosome_1	192750	357
Chromosome_1	193050	162
Chromosome_1	193350	171
Chromosome_1	193650	153
Chromosome_1	193950	122
Chromosome_1	194250	37
Chromosome_1	194550	42
Chromosome_1	194850	123
Chromosome_1	195150	51
Chromosome_1	195450	85
Chromosome_1	195750	218
Chromosome_1	196050	237
Chromosome_1	196350	46
Chromosome_1	196650	181
Chromosome_1	196950	140
Chromosome_1	197250	36
Chromosome_1	197550	60
Chromosome_1	197850	13
Chromosome_1	198150	13
Chromosome_1	198450	15
Chromosome_1	198750	36
Chromosome_1	199050	77
Chromosome_1	199350	115
Chromosome_1	199650	226
Chromosome_1	199950	212
Chromosome_1	200250	138
Chromosome_1	200550	314
Chromosome_1	200850	53
Chromosome_1	201150	48
Chromosome_1	201450	157
Chromosome_1	201750	527
Chromosome_1	202050	320
Chromosome_1	202350	619
Chromosome_1	202650	172
Chromosome_1	202950	240
Chromosome_1	203250	321
Chromosome_1	203550	236
Chromosome_1	203850	85
Chromosome_1	204150	85
Chromosome_1	204450	41
Chromosome_1	204750	20
Chromosome_1	205050	18
Chromosome_1	205350	91
Chromosome_1	205650	65
Chromosome_1	205950	31
Chromosome_1	206250	161
Chromosome_1	206550	736
Chromosome_1	206850	486
Chromosome_1	207150	293
Chromosome_1	207450	396
Chromosome_1	207750	239
Chromosome_1	208050	141
Chromosome_1	208350	44
Chromosome_1	208650	395
Chromosome_1	208950	1039
Chromosome_1	209250	313
Chromosome_1	209550	341
Chromosome_1	209850	272
Chromosome_1	210150	161
Chromosome_1	210450	533
Chromosome_1	210750	284
Chromosome_1	211050	204
Chromosome_1	211350	251
Chromosome_1	211650	356
Chromosome_1	211950	1024
Chromosome_1	212250	182
Chromosome_1	212550	263
Chromosome_1	212850	308
Chromosome_1	213150	411
Chromosome_1	213450	430
Chromosome_1	213750	646
Chromosome_1	214050	384
Chromosome_1	214350	171
Chromosome_1	214650	129
Chromosome_1	214950	124
Chromosome_1	215250	35
Chromosome_1	215550	111
Chromosome_1	215850	52
Chromosome_1	216150	16
Chromosome_1	216450	62
Chromosome_1	216750	450
Chromosome_1	217050	43
Chromosome_1	217350	17
Chromosome_1	217650	22
Chromosome_1	217950	41
Chromosome_1	218250	919
Chromosome_1	218550	561
Chromosome_1	218850	428
Chromosome_1	219150	232
Chromosome_1	219450	99
Chromosome_1	219750	149
Chromosome_1	220050	114
Chromosome_1	220350	56
Chromosome_1	220650	100
Chromosome_1	220950	84
Chromosome_1	221250	134
Chromosome_1	221550	557
Chromosome_1	221850	508
Chromosome_1	222150	463
Chromosome_1	222450	333
Chromosome_1	222750	594
Chromosome_1	223050	182
Chromosome_1	223350	96
Chromosome_1	223650	116
Chromosome_1	223950	226
Chromosome_1	224250	128
Chromosome_1	224550	312
Chromosome_1	224850	900
Chromosome_1	225150	864
Chromosome_1	225450	389
Chromosome_1	225750	332
Chromosome_1	226050	97
Chromosome_1	226350	155
Chromosome_1	226650	93
Chromosome_1	226950	389
Chromosome_1	227250	288
Chromosome_1	227550	91
Chromosome_1	227850	162
Chromosome_1	228150	312
Chromosome_1	228450	120
Chromosome_1	228750	435
Chromosome_1	229050	162
Chromosome_1	229350	36
Chromosome_1	229650	79
Chromosome_1	229950	256
Chromosome_1	230250	128
Chromosome_1	230550	75
Chromosome_1	230850	22
Chromosome_1	231150	14
Chromosome_1	231450	17
Chromosome_1	231750	31
Chromosome_1	232050	12
Chromosome_1	232350	16
Chromosome_1	232650	39
Chromosome_1	232950	12
Chromosome_1	233250	19
Chromosome_1	233550	41
Chromosome_1	233850	103
Chromosome_1	234150	72
Chromosome_1	234450	72
Chromosome_1	234750	23
Chromosome_1	235050	64
Chromosome_1	235350	164
Chromosome_1	235650	81
Chromosome_1	235950	24
Chromosome_1	236250	53
Chromosome_1	236550	45
Chromosome_1	236850	52
Chromosome_1	237150	123
Chromosome_1	237450	112
Chromosome_1	237750	104
Chromosome_1	238050	73
Chromosome_1	238350	14
Chromosome_1	238650	43
Chromosome_1	238950	28
Chromosome_1	239250	24
Chromosome_1	239550	97
Chromosome_1	239850	199
Chromosome_1	240150	44
Chromosome_1	240450	39
Chromosome_1	240750	72
Chromosome_1	241050	168
Chromosome_1	241350	194
Chromosome_1	241650	137
Chromosome_1	241950	194
Chromosome_1	242250	143
Chromosome_1	242550	165
Chromosome_1	242850	200
Chromosome_1	243150	51
Chromosome_1	243450	74
Chromosome_1	243750	239
Chromosome_1	244050	240
Chromosome_1	244350	384
Chromosome_1	244650	165
Chromosome_1	244950	538
Chromosome_1	245250	605
Chromosome_1	245550	312
Chromosome_1	245850	150
Chromosome_1	246150	415
Chromosome_1	246450	1192
Chromosome_1	246750	539
Chromosome_1	247050	252
Chromosome_1	247350	66
Chromosome_1	247650	71
Chromosome_1	247950	194
Chromosome_1	248250	291
Chromosome_1	248550	210
Chromosome_1	248850	173
Chromosome_1	249150	249
Chromosome_1	249450	96
Chromosome_1	249750	269
Chromosome_1	250050	84
Chromosome_1	250350	43
Chromosome_1	250650	77
Chromosome_1	250950	217
Chromosome_1	251250	689
Chromosome_1	251550	593
Chromosome_1	251850	722
Chromosome_1	252150	397
Chromosome_1	252450	523
Chromosome_1	252750	625
Chromosome_1	253050	739
Chromosome_1	253350	621
Chromosome_1	253650	364
Chromosome_1	253950	470
Chromosome_1	254250	600
Chromosome_1	254550	353
Chromosome_1	254850	178
Chromosome_1	255150	71
Chromosome_1	255450	332
Chromosome_1	255750	882
Chromosome_1	256050	144
Chromosome_1	256350	510
Chromosome_1	256650	355
Chromosome_1	256950	140
Chromosome_1	257250	666
Chromosome_1	257550	649
Chromosome_1	257850	267
Chromosome_1	258150	65
Chromosome_1	258450	58
Chromosome_1	258750	133
Chromosome_1	259050	534
Chromosome_1	259350	276
Chromosome_1	259650	161
Chromosome_1	259950	101
Chromosome_1	260250	72
Chromosome_1	260550	63
Chromosome_1	260850	72
Chromosome_1	261150	31
Chromosome_1	261450	82
Chromosome_1	261750	34
Chromosome_1	262050	143
Chromosome_1	262350	179
Chromosome_1	262650	83
Chromosome_1	262950	63
Chromosome_1	263250	87
Chromosome_1	263550	108
Chromosome_1	263850	103
Chromosome_1	264150	96
Chromosome_1	264450	88
Chromosome_1	264750	75
Chromosome_1	265050	59
Chromosome_1	265350	88
Chromosome_1	265650	73
Chromosome_1	265950	103
Chromosome_1	266250	72
Chromosome_1	266550	147
Chromosome_1	266850	62
Chromosome_1	267150	80
Chromosome_1	267450	169
Chromosome_1	267750	113
Chromosome_1	268050	154
Chromosome_1	268350	69
Chromosome_1	268650	71
Chromosome_1	268950	145
Chromosome_1	269250	103
Chromosome_1	269550	126
Chromosome_1	269850	94
Chromosome_1	270150	42
Chromosome_1	270450	64
Chromosome_1	270750	175
Chromosome_1	271050	87
Chromosome_1	271350	68
Chromosome_1	271650	127
Chromosome_1	271950	83
Chromosome_1	272250	173
Chromosome_1	272550	106
Chromosome_1	272850	44
Chromosome_1	273150	100
Chromosome_1	273450	138
Chromosome_1	273750	268
Chromosome_1	274050	274
Chromosome_1	274350	199
Chromosome_1	274650	118
Chromosome_1	274950	44
Chromosome_1	275250	39
Chromosome_1	275550	69
Chromosome_1	275850	40
Chromosome_1	276150	30
Chromosome_1	276450	21
Chromosome_1	276750	35
Chromosome_1	277050	60
Chromosome_1	277350	96
Chromosome_1	277650	175
Chromosome_1	277950	122
Chromosome_1	278250	39
Chromosome_1	278550	12
Chromosome_1	278850	38
Chromosome_1	279150	24
Chromosome_1	279450	60
Chromosome_1	279750	95
Chromosome_1	280050	72
Chromosome_1	280350	104
Chromosome_1	280650	142
Chromosome_1	280950	165
Chromosome_1	281250	45
Chromosome_1	281550	16
Chromosome_1	281850	86
Chromosome_1	282150	39
Chromosome_1	282450	29
Chromosome_1	282750	55
Chromosome_1	283050	78
Chromosome_1	283350	122
Chromosome_1	283650	115
Chromosome_1	283950	33
Chromosome_1	284250	25
Chromosome_1	284550	44
Chromosome_1	284850	121
Chromosome_1	285150	86
Chromosome_1	285450	127
Chromosome_1	285750	85
Chromosome_1	286050	104
Chromosome_1	286350	33
Chromosome_1	286650	26
Chromosome_1	286950	73
Chromosome_1	287250	50
Chromosome_1	287550	137
Chromosome_1	287850	145
Chromosome_1	288150	136
Chromosome_1	288450	91
Chromosome_1	288750	55
Chromosome_1	289050	6
Chromosome_1	289350	18
Chromosome_1	289650	26
Chromosome_1	289950	7
Chromosome_1	290250	21
Chromosome_1	290550	30
Chromosome_1	290850	17
Chromosome_1	291150	10
Chromosome_1	291450	4
Chromosome_1	291750	34
Chromosome_1	292050	36
Chromosome_1	292350	50
Chromosome_1	292650	50
Chromosome_1	292950	63
Chromosome_1	293250	22
Chromosome_1	293550	41
Chromosome_1	293850	27
Chromosome_1	294150	59
Chromosome_1	294450	342
Chromosome_1	294750	492
Chromosome_1	295050	321
Chromosome_1	295350	244
Chromosome_1	295650	278
Chromosome_1	295950	601
Chromosome_1	296250	441
Chromosome_1	296550	290
Chromosome_1	296850	324
Chromosome_1	297150	859
Chromosome_1	297450	414
Chromosome_1	297750	356
Chromosome_1	298050	524
Chromosome_1	298350	226
Chromosome_1	298650	156
Chromosome_1	298950	266
Chromosome_1	299250	368
Chromosome_1	299550	561
Chromosome_1	299850	420
Chromosome_1	300150	256
Chromosome_1	300450	159
Chromosome_1	300750	111
Chromosome_1	301050	62
Chromosome_1	301350	85
Chromosome_1	301650	44
Chromosome_1	301950	18
Chromosome_1	302250	90
Chromosome_1	302550	80
Chromosome_1	302850	158
Chromosome_1	303150	303
Chromosome_1	303450	213
Chromosome_1	303750	69
Chromosome_1	304050	137
Chromosome_1	304350	206
Chromosome_1	304650	36
Chromosome_1	304950	56
Chromosome_1	305250	72
Chromosome_1	305550	68
Chromosome_1	305850	28
Chromosome_1	306150	34
Chromosome_1	306450	87
Chromosome_1	306750	160
Chromosome_1	307050	73
Chromosome_1	307350	29
Chromosome_1	307650	54
Chromosome_1	307950	89
Chromosome_1	308250	144
Chromosome_1	308550	179
Chromosome_1	308850	205
Chromosome_1	309150	283
Chromosome_1	309450	107
Chromosome_1	309750	137
Chromosome_1	310050	288
Chromosome_1	310350	310
Chromosome_1	310650	110
Chromosome_1	310950	105
Chromosome_1	311250	16
Chromosome_1	311550	33
Chromosome_1	311850	49
Chromosome_1	312150	34
Chromosome_1	312450	70
Chromosome_1	312750	58
Chromosome_1	313050	78
Chromosome_1	313350	40
Chromosome_1	313650	64
Chromosome_1	313950	119
Chromosome_1	314250	126
Chromosome_1	314550	91
Chromosome_1	314850	132
Chromosome_1	315150	47
Chromosome_1	315450	33
Chromosome_1	315750	43
Chromosome_1	316050	124
Chromosome_1	316350	66
Chromosome_1	316650	43
Chromosome_1	316950	163
Chromosome_1	317250	343
Chromosome_1	317550	136
Chromosome_1	317850	112
Chromosome_1	318150	128
Chromosome_1	318450	23
Chromosome_1	318750	19
Chromosome_1	319050	102
Chromosome_1	319350	91
Chromosome_1	319650	92
Chromosome_1	319950	115
Chromosome_1	320250	37
Chromosome_1	320550	65
Chromosome_1	320850	57
Chromosome_1	321150	144
Chromosome_1	321450	110
Chromosome_1	321750	82
Chromosome_1	322050	153
Chromosome_1	322350	99
Chromosome_1	322650	61
Chromosome_1	322950	18
Chromosome_1	323250	29
Chromosome_1	323550	77
Chromosome_1	323850	82
Chromosome_1	324150	171
Chromosome_1	324450	222
Chromosome_1	324750	110
Chromosome_1	325050	54
Chromosome_1	325350	41
Chromosome_1	325650	29
Chromosome_1	325950	101
Chromosome_1	326250	255
Chromosome_1	326550	479
Chromosome_1	326850	277
Chromosome_1	327150	147
Chromosome_1	327450	214
Chromosome_1	327750	992
Chromosome_1	328050	327
Chromosome_1	328350	271
Chromosome_1	328650	215
Chromosome_1	328950	226
Chromosome_1	329250	211
Chromosome_1	329550	597
Chromosome_1	329850	317
Chromosome_1	330150	135
Chromosome_1	330450	122
Chromosome_1	330750	206
Chromosome_1	331050	696
Chromosome_1	331350	780
Chromosome_1	331650	448
Chromosome_1	331950	246
Chromosome_1	332250	63
Chromosome_1	332550	83
Chromosome_1	332850	410
Chromosome_1	333150	231
Chromosome_1	333450	146
Chromosome_1	333750	89
Chromosome_1	334050	97
Chromosome_1	334350	374
Chromosome_1	334650	494
Chromosome_1	334950	352
Chromosome_1	335250	175
Chromosome_1	335550	463
Chromosome_1	335850	53
Chromosome_1	336150	42
Chromosome_1	336450	83
Chromosome_1	336750	29
Chromosome_1	337050	52
Chromosome_1	337350	88
Chromosome_1	337650	19
Chromosome_1	337950	54
Chromosome_1	338250	130
Chromosome_1	338550	149
Chromosome_1	338850	139
Chromosome_1	339150	305
Chromosome_1	339450	366
Chromosome_1	339750	637
Chromosome_1	340050	566
Chromosome_1	340350	355
Chromosome_1	340650	168
Chromosome_1	340950	383
Chromosome_1	341250	239
Chromosome_1	341550	381
Chromosome_1	341850	323
Chromosome_1	342150	202
Chromosome_1	342450	665
Chromosome_1	342750	582
Chromosome_1	343050	418
Chromosome_1	343350	325
Chromosome_1	343650	234
Chromosome_1	343950	263
Chromosome_1	344250	165
Chromosome_1	344550	95
Chromosome_1	344850	183
Chromosome_1	345150	283
Chromosome_1	345450	149
Chromosome_1	345750	55
Chromosome_1	346050	31
Chromosome_1	346350	116
Chromosome_1	346650	69
Chromosome_1	346950	44
Chromosome_1	347250	33
Chromosome_1	347550	15
Chromosome_1	347850	43
Chromosome_1	348150	31
Chromosome_1	348450	79
Chromosome_1	348750	59
Chromosome_1	349050	26
Chromosome_1	349350	102
Chromosome_1	349650	49
Chromosome_1	349950	21
Chromosome_1	350250	10
Chromosome_1	350550	13
Chromosome_1	350850	20
Chromosome_1	351150	17
Chromosome_1	351450	13
Chromosome_1	351750	25
Chromosome_1	352050	51
Chromosome_1	352350	43
Chromosome_1	352650	25
Chromosome_1	352950	26
Chromosome_1	353250	12
Chromosome_1	353550	27
Chromosome_1	353850	27
Chromosome_1	354150	13
Chromosome_1	354450	13
Chromosome_1	354750	10
Chromosome_1	355050	23
Chromosome_1	355350	37
Chromosome_1	355650	21
Chromosome_1	355950	70
Chromosome_1	356250	8
Chromosome_1	356550	14
Chromosome_1	356850	33
Chromosome_1	357150	61
Chromosome_1	357450	50
Chromosome_1	357750	62
Chromosome_1	358050	74
Chromosome_1	358350	32
Chromosome_1	358650	21
Chromosome_1	358950	14
Chromosome_1	359250	73
Chromosome_1	359550	224
Chromosome_1	359850	177
Chromosome_1	360150	69
Chromosome_1	360450	116
Chromosome_1	360750	108
Chromosome_1	361050	82
Chromosome_1	361350	19
Chromosome_1	361650	13
Chromosome_1	361950	8
Chromosome_1	362250	32
Chromosome_1	362550	73
Chromosome_1	362850	20
Chromosome_1	363150	10
Chromosome_1	363450	26
Chromosome_1	363750	19
Chromosome_1	364050	11
Chromosome_1	364350	27
Chromosome_1	364650	46
Chromosome_1	364950	53
Chromosome_1	365250	252
Chromosome_1	365550	606
Chromosome_1	365850	161
Chromosome_1	366150	113
Chromosome_1	366450	80
Chromosome_1	366750	111
Chromosome_1	367050	74
Chromosome_1	367350	20
Chromosome_1	367650	57
Chromosome_1	367950	203
Chromosome_1	368250	174
Chromosome_1	368550	131
Chromosome_1	368850	227
Chromosome_1	369150	144
Chromosome_1	369450	109
Chromosome_1	369750	85
Chromosome_1	370050	231
Chromosome_1	370350	249
Chromosome_1	370650	731
Chromosome_1	370950	268
Chromosome_1	371250	271
Chromosome_1	371550	459
Chromosome_1	371850	365
Chromosome_1	372150	1064
Chromosome_1	372450	730
Chromosome_1	372750	693
Chromosome_1	373050	487
Chromosome_1	373350	353
Chromosome_1	373650	201
Chromosome_1	373950	377
Chromosome_1	374250	487
Chromosome_1	374550	501
Chromosome_1	374850	436
Chromosome_1	375150	398
Chromosome_1	375450	203
Chromosome_1	375750	556
Chromosome_1	376050	582
Chromosome_1	376350	584
Chromosome_1	376650	381
Chromosome_1	376950	118
Chromosome_1	377250	146
Chromosome_1	377550	85
Chromosome_1	377850	443
Chromosome_1	378150	493
Chromosome_1	378450	212
Chromosome_1	378750	135
Chromosome_1	379050	430
Chromosome_1	379350	385
Chromosome_1	379650	410
Chromosome_1	379950	538
Chromosome_1	380250	758
Chromosome_1	380550	1038
Chromosome_1	380850	518
Chromosome_1	381150	524
Chromosome_1	381450	694
Chromosome_1	381750	1104
Chromosome_1	382050	898
Chromosome_1	382350	1272
Chromosome_1	382650	202
Chromosome_1	382950	146
Chromosome_1	383250	291
Chromosome_1	383550	503
Chromosome_1	383850	117
Chromosome_1	384150	67
Chromosome_1	384450	381
Chromosome_1	384750	71
Chromosome_1	385050	547
Chromosome_1	385350	346
Chromosome_1	385650	154
Chromosome_1	385950	129
Chromosome_1	386250	128
Chromosome_1	386550	81
Chromosome_1	386850	100
Chromosome_1	387150	177
Chromosome_1	387450	195
Chromosome_1	387750	269
Chromosome_1	388050	177
Chromosome_1	388350	309
Chromosome_1	388650	109
Chromosome_1	388950	27
Chromosome_1	389250	79
Chromosome_1	389550	233
Chromosome_1	389850	178
Chromosome_1	390150	168
Chromosome_1	390450	241
Chromosome_1	390750	374
Chromosome_1	391050	117
Chromosome_1	391350	105
Chromosome_1	391650	178
Chromosome_1	391950	173
Chromosome_1	392250	84
Chromosome_1	392550	157
Chromosome_1	392850	351
Chromosome_1	393150	172
Chromosome_1	393450	250
Chromosome_1	393750	144
Chromosome_1	394050	143
Chromosome_1	394350	312
Chromosome_1	394650	254
Chromosome_1	394950	134
Chromosome_1	395250	183
Chromosome_1	395550	210
Chromosome_1	395850	163
Chromosome_1	396150	133
Chromosome_1	396450	132
Chromosome_1	396750	139
Chromosome_1	397050	98
Chromosome_1	397350	73
Chromosome_1	397650	168
Chromosome_1	397950	132
Chromosome_1	398250	242
Chromosome_1	398550	70
Chromosome_1	398850	56
Chromosome_1	399150	126
Chromosome_1	399450	39
Chromosome_1	399750	22
Chromosome_1	400050	31
Chromosome_1	400350	122
Chromosome_1	400650	193
Chromosome_1	400950	120
Chromosome_1	401250	233
Chromosome_1	401550	201
Chromosome_1	401850	114
Chromosome_1	402150	62
Chromosome_1	402450	89
Chromosome_1	402750	119
Chromosome_1	403050	124
Chromosome_1	403350	172
Chromosome_1	403650	50
Chromosome_1	403950	78
Chromosome_1	404250	88
Chromosome_1	404550	49
Chromosome_1	404850	159
Chromosome_1	405150	221
Chromosome_1	405450	66
Chromosome_1	405750	36
Chromosome_1	406050	30
Chromosome_1	406350	78
Chromosome_1	406650	38
Chromosome_1	406950	93
Chromosome_1	407250	55
Chromosome_1	407550	95
Chromosome_1	407850	151
Chromosome_1	408150	65
Chromosome_1	408450	56
Chromosome_1	408750	42
Chromosome_1	409050	80
Chromosome_1	409350	222
Chromosome_1	409650	34
Chromosome_1	409950	32
Chromosome_1	410250	48
Chromosome_1	410550	98
Chromosome_1	410850	320
Chromosome_1	411150	222
Chromosome_1	411450	465
Chromosome_1	411750	142
Chromosome_1	412050	200
Chromosome_1	412350	294
Chromosome_1	412650	236
Chromosome_1	412950	196
Chromosome_1	413250	368
Chromosome_1	413550	142
Chromosome_1	413850	85
Chromosome_1	414150	40
Chromosome_1	414450	112
Chromosome_1	414750	101
Chromosome_1	415050	35
Chromosome_1	415350	36
Chromosome_1	415650	139
Chromosome_1	415950	184
Chromosome_1	416250	97
Chromosome_1	416550	29
Chromosome_1	416850	94
Chromosome_1	417150	134
Chromosome_1	417450	435
Chromosome_1	417750	207
Chromosome_1	418050	103
Chromosome_1	418350	88
Chromosome_1	418650	351
Chromosome_1	418950	152
Chromosome_1	419250	334
Chromosome_1	419550	148
Chromosome_1	419850	103
Chromosome_1	420150	15
Chromosome_1	420450	9
Chromosome_1	420750	54
Chromosome_1	421050	119
Chromosome_1	421350	81
Chromosome_1	421650	108
Chromosome_1	421950	38
Chromosome_1	422250	55
Chromosome_1	422550	67
Chromosome_1	422850	40
Chromosome_1	423150	21
Chromosome_1	423450	100
Chromosome_1	423750	89
Chromosome_1	424050	86
Chromosome_1	424350	77
Chromosome_1	424650	36
Chromosome_1	424950	39
Chromosome_1	425250	27
Chromosome_1	425550	9
Chromosome_1	425850	25
Chromosome_1	426150	51
Chromosome_1	426450	134
Chromosome_1	426750	142
Chromosome_1	427050	98
Chromosome_1	427350	6
Chromosome_1	427650	47
Chromosome_1	427950	122
Chromosome_1	428250	126
Chromosome_1	428550	22
Chromosome_1	428850	25
Chromosome_1	429150	56
Chromosome_1	429450	72
Chromosome_1	429750	36
Chromosome_1	430050	73
Chromosome_1	430350	74
Chromosome_1	430650	87
Chromosome_1	430950	91
Chromosome_1	431250	24
Chromosome_1	431550	34
Chromosome_1	431850	104
Chromosome_1	432150	44
Chromosome_1	432450	43
Chromosome_1	432750	34
Chromosome_1	433050	27
Chromosome_1	433350	19
Chromosome_1	433650	46
Chromosome_1	433950	219
Chromosome_1	434250	219
Chromosome_1	434550	99
Chromosome_1	434850	133
Chromosome_1	435150	240
Chromosome_1	435450	67
Chromosome_1	435750	122
Chromosome_1	436050	37
Chromosome_1	436350	38
Chromosome_1	436650	28
Chromosome_1	436950	54
Chromosome_1	437250	83
Chromosome_1	437550	54
Chromosome_1	437850	167
Chromosome_1	438150	138
Chromosome_1	438450	29
Chromosome_1	438750	12
Chromosome_1	439050	31
Chromosome_1	439350	46
Chromosome_1	439650	30
Chromosome_1	439950	49
Chromosome_1	440250	227
Chromosome_1	440550	136
Chromosome_1	440850	25
Chromosome_1	441150	123
Chromosome_1	441450	24
Chromosome_1	441750	14
Chromosome_1	442050	35
Chromosome_1	442350	13
Chromosome_1	442650	10
Chromosome_1	442950	6
Chromosome_1	443250	27
Chromosome_1	443550	128
Chromosome_1	443850	210
Chromosome_1	444150	104
Chromosome_1	444450	148
Chromosome_1	444750	199
Chromosome_1	445050	99
Chromosome_1	445350	69
Chromosome_1	445650	131
Chromosome_1	445950	103
Chromosome_1	446250	266
Chromosome_1	446550	207
Chromosome_1	446850	231
Chromosome_1	447150	171
Chromosome_1	447450	93
Chromosome_1	447750	57
Chromosome_1	448050	69
Chromosome_1	448350	70
Chromosome_1	448650	159
Chromosome_1	448950	105
Chromosome_1	449250	159
Chromosome_1	449550	167
Chromosome_1	449850	567
Chromosome_1	450150	810
Chromosome_1	450450	737
Chromosome_1	450750	943
Chromosome_1	451050	520
Chromosome_1	451350	225
Chromosome_1	451650	379
Chromosome_1	451950	461
Chromosome_1	452250	790
Chromosome_1	452550	379
Chromosome_1	452850	810
Chromosome_1	453150	1035
Chromosome_1	453450	644
Chromosome_1	453750	410
Chromosome_1	454050	1381
Chromosome_1	454350	557
Chromosome_1	454650	392
Chromosome_1	454950	136
Chromosome_1	455250	97
Chromosome_1	455550	126
Chromosome_1	455850	80
Chromosome_1	456150	43
Chromosome_1	456450	44
Chromosome_1	456750	181
Chromosome_1	457050	239
Chromosome_1	457350	120
Chromosome_1	457650	364
Chromosome_1	457950	151
Chromosome_1	458250	218
Chromosome_1	458550	104
Chromosome_1	458850	42
Chromosome_1	459150	235
Chromosome_1	459450	163
Chromosome_1	459750	125
Chromosome_1	460050	174
Chromosome_1	460350	111
Chromosome_1	460650	30
Chromosome_1	460950	14
Chromosome_1	461250	17
Chromosome_1	461550	15
Chromosome_1	461850	24
Chromosome_1	462150	29
Chromosome_1	462450	26
Chromosome_1	462750	38
Chromosome_1	463050	7
Chromosome_1	463350	82
Chromosome_1	463650	58
Chromosome_1	463950	157
Chromosome_1	464250	108
Chromosome_1	464550	13
Chromosome_1	464850	13
Chromosome_1	465150	44
Chromosome_1	465450	48
Chromosome_1	465750	21
Chromosome_1	466050	4
Chromosome_1	466350	18
Chromosome_1	466650	29
Chromosome_1	466950	13
Chromosome_1	467250	53
Chromosome_1	467550	131
Chromosome_1	467850	21
Chromosome_1	468150	20
Chromosome_1	468450	16
Chromosome_1	468750	9
Chromosome_1	469050	10
Chromosome_1	469350	23
Chromosome_1	469650	14
Chromosome_1	469950	99
Chromosome_1	470250	115
Chromosome_1	470550	17
Chromosome_1	470850	25
Chromosome_1	471150	18
Chromosome_1	471450	25
Chromosome_1	471750	35
Chromosome_1	472050	24
Chromosome_1	472350	17
Chromosome_1	472650	29
Chromosome_1	472950	11
Chromosome_1	473250	8
Chromosome_1	473550	149
Chromosome_1	473850	547
Chromosome_1	474150	116
Chromosome_1	474450	123
Chromosome_1	474750	285
Chromosome_1	475050	536
Chromosome_1	475350	526
Chromosome_1	475650	622
Chromosome_1	475950	150
Chromosome_1	476250	89
Chromosome_1	476550	64
Chromosome_1	476850	138
Chromosome_1	477150	124
Chromosome_1	477450	102
Chromosome_1	477750	99
Chromosome_1	478050	63
Chromosome_1	478350	162
Chromosome_1	478650	135
Chromosome_1	478950	162
Chromosome_1	479250	240
Chromosome_1	479550	227
Chromosome_1	479850	253
Chromosome_1	480150	235
Chromosome_1	480450	207
Chromosome_1	480750	68
Chromosome_1	481050	89
Chromosome_1	481350	346
Chromosome_1	481650	819
Chromosome_1	481950	434
Chromosome_1	482250	394
Chromosome_1	482550	175
Chromosome_1	482850	138
Chromosome_1	483150	329
Chromosome_1	483450	175
Chromosome_1	483750	96
Chromosome_1	484050	148
Chromosome_1	484350	81
Chromosome_1	484650	68
Chromosome_1	484950	123
Chromosome_1	485250	26
Chromosome_1	485550	12
Chromosome_1	485850	34
Chromosome_1	486150	41
Chromosome_1	486450	86
Chromosome_1	486750	55
Chromosome_1	487050	58
Chromosome_1	487350	31
Chromosome_1	487650	24
Chromosome_1	487950	52
Chromosome_1	488250	40
Chromosome_1	488550	61
Chromosome_1	488850	38
Chromosome_1	489150	26
Chromosome_1	489450	47
Chromosome_1	489750	65
Chromosome_1	490050	105
Chromosome_1	490350	121
Chromosome_1	490650	52
Chromosome_1	490950	63
Chromosome_1	491250	47
Chromosome_1	491550	33
Chromosome_1	491850	58
Chromosome_1	492150	179
Chromosome_1	492450	204
Chromosome_1	492750	60
Chromosome_1	493050	39
Chromosome_1	493350	54
Chromosome_1	493650	82
Chromosome_1	493950	79
Chromosome_1	494250	74
Chromosome_1	494550	56
Chromosome_1	494850	252
Chromosome_1	495150	86
Chromosome_1	495450	77
Chromosome_1	495750	77
Chromosome_1	496050	95
Chromosome_1	496350	294
Chromosome_1	496650	102
Chromosome_1	496950	53
Chromosome_1	497250	187
Chromosome_1	497550	74
Chromosome_1	497850	106
Chromosome_1	498150	475
Chromosome_1	498450	180
Chromosome_1	498750	174
Chromosome_1	499050	594
Chromosome_1	499350	543
Chromosome_1	499650	360
Chromosome_1	499950	1016
Chromosome_1	500250	786
Chromosome_1	500550	396
Chromosome_1	500850	451
Chromosome_1	501150	932
Chromosome_1	501450	852
Chromosome_1	501750	324
Chromosome_1	502050	30
Chromosome_1	502350	184
Chromosome_1	502650	762
Chromosome_1	502950	396
Chromosome_1	503250	229
Chromosome_1	503550	460
Chromosome_1	503850	359
Chromosome_1	504150	202
Chromosome_1	504450	91
Chromosome_1	504750	101
Chromosome_1	505050	92
Chromosome_1	505350	135
Chromosome_1	505650	237
Chromosome_1	505950	303
Chromosome_1	506250	370
Chromosome_1	506550	169
Chromosome_1	506850	35
Chromosome_1	507150	26
Chromosome_1	507450	128
Chromosome_1	507750	633
Chromosome_1	508050	654
Chromosome_1	508350	145
Chromosome_1	508650	63
Chromosome_1	508950	65
Chromosome_1	509250	113
Chromosome_1	509550	42
Chromosome_1	509850	77
Chromosome_1	510150	275
Chromosome_1	510450	166
Chromosome_1	510750	413
Chromosome_1	511050	381
Chromosome_1	511350	116
Chromosome_1	511650	101
Chromosome_1	511950	110
Chromosome_1	512250	224
Chromosome_1	512550	177
Chromosome_1	512850	100
Chromosome_1	513150	111
Chromosome_1	513450	163
Chromosome_1	513750	157
Chromosome_1	514050	241
Chromosome_1	514350	114
Chromosome_1	514650	48
Chromosome_1	514950	108
Chromosome_1	515250	226
Chromosome_1	515550	544
Chromosome_1	515850	191
Chromosome_1	516150	208
Chromosome_1	516450	47
Chromosome_1	516750	43
Chromosome_1	517050	90
Chromosome_1	517350	724
Chromosome_1	517650	507
Chromosome_1	517950	297
Chromosome_1	518250	136
Chromosome_1	518550	259
Chromosome_1	518850	108
Chromosome_1	519150	225
Chromosome_1	519450	158
Chromosome_1	519750	177
Chromosome_1	520050	52
Chromosome_1	520350	32
Chromosome_1	520650	31
Chromosome_1	520950	64
Chromosome_1	521250	42
Chromosome_1	521550	382
Chromosome_1	521850	234
Chromosome_1	522150	150
Chromosome_1	522450	79
Chromosome_1	522750	67
Chromosome_1	523050	72
Chromosome_1	523350	141
Chromosome_1	523650	89
Chromosome_1	523950	213
Chromosome_1	524250	269
Chromosome_1	524550	115
Chromosome_1	524850	126
Chromosome_1	525150	125
Chromosome_1	525450	99
Chromosome_1	525750	99
Chromosome_1	526050	22
Chromosome_1	526350	38
Chromosome_1	526650	28
Chromosome_1	526950	31
Chromosome_1	527250	71
Chromosome_1	527550	30
Chromosome_1	527850	40
Chromosome_1	528150	79
Chromosome_1	528450	316
Chromosome_1	528750	112
Chromosome_1	529050	81
Chromosome_1	529350	218
Chromosome_1	529650	220
Chromosome_1	529950	73
Chromosome_1	530250	35
Chromosome_1	530550	72
Chromosome_1	530850	59
Chromosome_1	531150	53
Chromosome_1	531450	50
Chromosome_1	531750	97
Chromosome_1	532050	533
Chromosome_1	532350	275
Chromosome_1	532650	369
Chromosome_1	532950	101
Chromosome_1	533250	147
Chromosome_1	533550	230
Chromosome_1	533850	362
Chromosome_1	534150	782
Chromosome_1	534450	146
Chromosome_1	534750	154
Chromosome_1	535050	168
Chromosome_1	535350	144
Chromosome_1	535650	88
Chromosome_1	535950	77
Chromosome_1	536250	58
Chromosome_1	536550	55
Chromosome_1	536850	123
Chromosome_1	537150	68
Chromosome_1	537450	59
Chromosome_1	537750	197
Chromosome_1	538050	119
Chromosome_1	538350	39
Chromosome_1	538650	120
Chromosome_1	538950	91
Chromosome_1	539250	100
Chromosome_1	539550	119
Chromosome_1	539850	236
Chromosome_1	540150	97
Chromosome_1	540450	109
Chromosome_1	540750	103
Chromosome_1	541050	120
Chromosome_1	541350	40
Chromosome_1	541650	73
Chromosome_1	541950	76
Chromosome_1	542250	138
Chromosome_1	542550	69
Chromosome_1	542850	33
Chromosome_1	543150	22
Chromosome_1	543450	211
Chromosome_1	543750	94
Chromosome_1	544050	177
Chromosome_1	544350	212
Chromosome_1	544650	84
Chromosome_1	544950	109
Chromosome_1	545250	47
Chromosome_1	545550	22
Chromosome_1	545850	17
Chromosome_1	546150	102
Chromosome_1	546450	62
Chromosome_1	546750	68
Chromosome_1	547050	45
Chromosome_1	547350	37
Chromosome_1	547650	55
Chromosome_1	547950	52
Chromosome_1	548250	23
Chromosome_1	548550	88
Chromosome_1	548850	85
Chromosome_1	549150	63
Chromosome_1	549450	84
Chromosome_1	549750	43
Chromosome_1	550050	26
Chromosome_1	550350	31
Chromosome_1	550650	31
Chromosome_1	550950	34
Chromosome_1	551250	33
Chromosome_1	551550	36
Chromosome_1	551850	8
Chromosome_1	552150	5
Chromosome_1	552450	22
Chromosome_1	552750	15
Chromosome_1	553050	12
Chromosome_1	553350	11
Chromosome_1	553650	86
Chromosome_1	553950	105
Chromosome_1	554250	67
Chromosome_1	554550	12
Chromosome_1	554850	14
Chromosome_1	555150	10
Chromosome_1	555450	1
Chromosome_1	555750	4
Chromosome_1	556050	4
Chromosome_1	556350	4
Chromosome_1	556650	17
Chromosome_1	556950	5
Chromosome_1	557250	49
Chromosome_1	557550	18
Chromosome_1	557850	10
Chromosome_1	558150	9
Chromosome_1	558450	2
Chromosome_1	558750	2
Chromosome_1	559050	30
Chromosome_1	559350	39
Chromosome_1	559650	61
Chromosome_1	559950	82
Chromosome_1	560250	38
Chromosome_1	560550	35
Chromosome_1	560850	23
Chromosome_1	561150	44
Chromosome_1	561450	27
Chromosome_1	561750	30
Chromosome_1	562050	66
Chromosome_1	562350	47
Chromosome_1	562650	30
Chromosome_1	562950	142
Chromosome_1	563250	84
Chromosome_1	563550	570
Chromosome_1	563850	92
Chromosome_1	564150	75
Chromosome_1	564450	212
Chromosome_1	564750	542
Chromosome_1	565050	186
Chromosome_1	565350	83
Chromosome_1	565650	107
Chromosome_1	565950	86
Chromosome_1	566250	387
Chromosome_1	566550	284
Chromosome_1	566850	222
Chromosome_1	567150	382
Chromosome_1	567450	187
Chromosome_1	567750	135
Chromosome_1	568050	180
Chromosome_1	568350	208
Chromosome_1	568650	124
Chromosome_1	568950	39
Chromosome_1	569250	238
Chromosome_1	569550	158
Chromosome_1	569850	191
Chromosome_1	570150	379
Chromosome_1	570450	244
Chromosome_1	570750	388
Chromosome_1	571050	141
Chromosome_1	571350	472
Chromosome_1	571650	546
Chromosome_1	571950	156
Chromosome_1	572250	170
Chromosome_1	572550	192
Chromosome_1	572850	506
Chromosome_1	573150	174
Chromosome_1	573450	353
Chromosome_1	573750	52
Chromosome_1	574050	66
Chromosome_1	574350	329
Chromosome_1	574650	263
Chromosome_1	574950	456
Chromosome_1	575250	199
Chromosome_1	575550	213
Chromosome_1	575850	296
Chromosome_1	576150	480
Chromosome_1	576450	814
Chromosome_1	576750	560
Chromosome_1	577050	201
Chromosome_1	577350	135
Chromosome_1	577650	122
Chromosome_1	577950	291
Chromosome_1	578250	189
Chromosome_1	578550	68
Chromosome_1	578850	641
Chromosome_1	579150	180
Chromosome_1	579450	162
Chromosome_1	579750	356
Chromosome_1	580050	184
Chromosome_1	580350	303
Chromosome_1	580650	363
Chromosome_1	580950	211
Chromosome_1	581250	328
Chromosome_1	581550	243
Chromosome_1	581850	101
Chromosome_1	582150	54
Chromosome_1	582450	78
Chromosome_1	582750	148
Chromosome_1	583050	132
Chromosome_1	583350	42
Chromosome_1	583650	32
Chromosome_1	583950	20
Chromosome_1	584250	51
Chromosome_1	584550	380
Chromosome_1	584850	305
Chromosome_1	585150	205
Chromosome_1	585450	55
Chromosome_1	585750	38
Chromosome_1	586050	130
Chromosome_1	586350	80
Chromosome_1	586650	47
Chromosome_1	586950	77
Chromosome_1	587250	98
Chromosome_1	587550	82
Chromosome_1	587850	23
Chromosome_1	588150	21
Chromosome_1	588450	8
Chromosome_1	588750	34
Chromosome_1	589050	110
Chromosome_1	589350	60
Chromosome_1	589650	185
Chromosome_1	589950	127
Chromosome_1	590250	33
Chromosome_1	590550	76
Chromosome_1	590850	93
Chromosome_1	591150	147
Chromosome_1	591450	48
Chromosome_1	591750	94
Chromosome_1	592050	29
Chromosome_1	592350	14
Chromosome_1	592650	100
Chromosome_1	592950	84
Chromosome_1	593250	120
Chromosome_1	593550	75
Chromosome_1	593850	117
Chromosome_1	594150	233
Chromosome_1	594450	113
Chromosome_1	594750	113
Chromosome_1	595050	157
Chromosome_1	595350	168
Chromosome_1	595650	229
Chromosome_1	595950	523
Chromosome_1	596250	300
Chromosome_1	596550	307
Chromosome_1	596850	240
Chromosome_1	597150	320
Chromosome_1	597450	147
Chromosome_1	597750	84
Chromosome_1	598050	16
Chromosome_1	598350	39
Chromosome_1	598650	33
Chromosome_1	598950	28
Chromosome_1	599250	16
Chromosome_1	599550	10
[truncated: 39,913 more rows]

## Sheet: BAY123_reverse
chro	pos	count
Chromosome_1	150	9
Chromosome_1	450	253
Chromosome_1	750	292
Chromosome_1	1050	261
Chromosome_1	1350	533
Chromosome_1	1650	391
Chromosome_1	1950	252
Chromosome_1	2250	512
Chromosome_1	2550	1183
Chromosome_1	2850	789
Chromosome_1	3150	443
Chromosome_1	3450	631
Chromosome_1	3750	239
Chromosome_1	4050	1121
Chromosome_1	4350	1196
Chromosome_1	4650	1523
Chromosome_1	4950	1317
Chromosome_1	5250	912
Chromosome_1	5550	531
Chromosome_1	5850	105
Chromosome_1	6150	50
Chromosome_1	6450	27
Chromosome_1	6750	39
Chromosome_1	7050	90
Chromosome_1	7350	376
Chromosome_1	7650	130
Chromosome_1	7950	162
Chromosome_1	8250	600
Chromosome_1	8550	769
Chromosome_1	8850	389
Chromosome_1	9150	468
Chromosome_1	9450	752
Chromosome_1	9750	396
Chromosome_1	10050	200
Chromosome_1	10350	216
Chromosome_1	10650	248
Chromosome_1	10950	266
Chromosome_1	11250	150
Chromosome_1	11550	77
Chromosome_1	11850	50
Chromosome_1	12150	183
Chromosome_1	12450	209
Chromosome_1	12750	171
Chromosome_1	13050	139
Chromosome_1	13350	170
Chromosome_1	13650	559
Chromosome_1	13950	207
Chromosome_1	14250	399
Chromosome_1	14550	428
Chromosome_1	14850	57
Chromosome_1	15150	18
Chromosome_1	15450	32
Chromosome_1	15750	25
Chromosome_1	16050	164
Chromosome_1	16350	183
Chromosome_1	16650	121
Chromosome_1	16950	64
Chromosome_1	17250	73
Chromosome_1	17550	223
Chromosome_1	17850	105
Chromosome_1	18150	73
Chromosome_1	18450	319
Chromosome_1	18750	72
Chromosome_1	19050	80
Chromosome_1	19350	39
Chromosome_1	19650	24
Chromosome_1	19950	17
Chromosome_1	20250	14
Chromosome_1	20550	28
Chromosome_1	20850	30
Chromosome_1	21150	66
Chromosome_1	21450	147
Chromosome_1	21750	129
Chromosome_1	22050	171
Chromosome_1	22350	277
Chromosome_1	22650	129
Chromosome_1	22950	200
Chromosome_1	23250	134
Chromosome_1	23550	73
Chromosome_1	23850	114
Chromosome_1	24150	50
Chromosome_1	24450	186
Chromosome_1	24750	322
Chromosome_1	25050	71
Chromosome_1	25350	197
Chromosome_1	25650	144
Chromosome_1	25950	66
Chromosome_1	26250	81
Chromosome_1	26550	150
Chromosome_1	26850	103
Chromosome_1	27150	316
Chromosome_1	27450	105
Chromosome_1	27750	111
Chromosome_1	28050	54
Chromosome_1	28350	52
Chromosome_1	28650	155
Chromosome_1	28950	133
Chromosome_1	29250	502
Chromosome_1	29550	516
Chromosome_1	29850	7
Chromosome_1	30150	261
Chromosome_1	30450	322
Chromosome_1	30750	267
Chromosome_1	31050	253
Chromosome_1	31350	36
Chromosome_1	31650	64
Chromosome_1	31950	15
Chromosome_1	32250	25
Chromosome_1	32550	106
Chromosome_1	32850	56
Chromosome_1	33150	130
Chromosome_1	33450	82
Chromosome_1	33750	37
Chromosome_1	34050	39
Chromosome_1	34350	108
Chromosome_1	34650	240
Chromosome_1	34950	161
Chromosome_1	35250	324
Chromosome_1	35550	146
Chromosome_1	35850	53
Chromosome_1	36150	74
Chromosome_1	36450	164
Chromosome_1	36750	327
Chromosome_1	37050	146
Chromosome_1	37350	310
Chromosome_1	37650	188
Chromosome_1	37950	323
Chromosome_1	38250	224
Chromosome_1	38550	120
Chromosome_1	38850	247
Chromosome_1	39150	112
Chromosome_1	39450	139
Chromosome_1	39750	376
Chromosome_1	40050	370
Chromosome_1	40350	173
Chromosome_1	40650	182
Chromosome_1	40950	105
Chromosome_1	41250	44
Chromosome_1	41550	103
Chromosome_1	41850	64
Chromosome_1	42150	65
Chromosome_1	42450	49
Chromosome_1	42750	58
Chromosome_1	43050	199
Chromosome_1	43350	135
Chromosome_1	43650	124
Chromosome_1	43950	71
Chromosome_1	44250	300
Chromosome_1	44550	338
Chromosome_1	44850	82
Chromosome_1	45150	13
Chromosome_1	45450	19
Chromosome_1	45750	76
Chromosome_1	46050	43
Chromosome_1	46350	17
Chromosome_1	46650	26
Chromosome_1	46950	28
Chromosome_1	47250	36
Chromosome_1	47550	42
Chromosome_1	47850	29
Chromosome_1	48150	60
Chromosome_1	48450	30
Chromosome_1	48750	55
Chromosome_1	49050	400
Chromosome_1	49350	430
Chromosome_1	49650	482
Chromosome_1	49950	234
Chromosome_1	50250	283
Chromosome_1	50550	229
Chromosome_1	50850	69
Chromosome_1	51150	100
Chromosome_1	51450	170
Chromosome_1	51750	208
Chromosome_1	52050	43
Chromosome_1	52350	107
Chromosome_1	52650	494
Chromosome_1	52950	590
Chromosome_1	53250	671
Chromosome_1	53550	408
Chromosome_1	53850	204
Chromosome_1	54150	125
Chromosome_1	54450	53
Chromosome_1	54750	50
Chromosome_1	55050	105
Chromosome_1	55350	277
Chromosome_1	55650	703
Chromosome_1	55950	693
Chromosome_1	56250	597
Chromosome_1	56550	280
Chromosome_1	56850	89
Chromosome_1	57150	159
Chromosome_1	57450	191
Chromosome_1	57750	177
Chromosome_1	58050	258
Chromosome_1	58350	73
Chromosome_1	58650	82
Chromosome_1	58950	62
Chromosome_1	59250	181
Chromosome_1	59550	645
Chromosome_1	59850	195
Chromosome_1	60150	248
Chromosome_1	60450	137
Chromosome_1	60750	83
Chromosome_1	61050	136
Chromosome_1	61350	198
Chromosome_1	61650	223
Chromosome_1	61950	134
Chromosome_1	62250	88
Chromosome_1	62550	51
Chromosome_1	62850	49
Chromosome_1	63150	42
Chromosome_1	63450	51
Chromosome_1	63750	67
Chromosome_1	64050	35
Chromosome_1	64350	35
Chromosome_1	64650	49
Chromosome_1	64950	10
Chromosome_1	65250	43
Chromosome_1	65550	67
Chromosome_1	65850	47
Chromosome_1	66150	76
Chromosome_1	66450	42
Chromosome_1	66750	67
Chromosome_1	67050	116
Chromosome_1	67350	45
Chromosome_1	67650	61
Chromosome_1	67950	63
Chromosome_1	68250	440
Chromosome_1	68550	410
Chromosome_1	68850	256
Chromosome_1	69150	451
Chromosome_1	69450	796
Chromosome_1	69750	435
Chromosome_1	70050	166
Chromosome_1	70350	88
Chromosome_1	70650	106
Chromosome_1	70950	64
Chromosome_1	71250	30
Chromosome_1	71550	23
Chromosome_1	71850	70
Chromosome_1	72150	138
Chromosome_1	72450	121
Chromosome_1	72750	169
Chromosome_1	73050	172
Chromosome_1	73350	33
Chromosome_1	73650	32
Chromosome_1	73950	70
Chromosome_1	74250	45
Chromosome_1	74550	29
Chromosome_1	74850	70
Chromosome_1	75150	70
Chromosome_1	75450	53
Chromosome_1	75750	242
Chromosome_1	76050	246
Chromosome_1	76350	58
Chromosome_1	76650	147
Chromosome_1	76950	482
Chromosome_1	77250	361
Chromosome_1	77550	538
Chromosome_1	77850	344
Chromosome_1	78150	87
Chromosome_1	78450	268
Chromosome_1	78750	287
Chromosome_1	79050	380
Chromosome_1	79350	617
Chromosome_1	79650	445
Chromosome_1	79950	78
Chromosome_1	80250	110
Chromosome_1	80550	38
Chromosome_1	80850	187
Chromosome_1	81150	135
Chromosome_1	81450	104
Chromosome_1	81750	91
Chromosome_1	82050	590
Chromosome_1	82350	202
Chromosome_1	82650	847
Chromosome_1	82950	1325
Chromosome_1	83250	992
Chromosome_1	83550	511
Chromosome_1	83850	431
Chromosome_1	84150	1000
Chromosome_1	84450	684
Chromosome_1	84750	311
Chromosome_1	85050	496
Chromosome_1	85350	69
Chromosome_1	85650	35
Chromosome_1	85950	81
Chromosome_1	86250	117
Chromosome_1	86550	92
Chromosome_1	86850	65
Chromosome_1	87150	277
Chromosome_1	87450	99
Chromosome_1	87750	209
Chromosome_1	88050	223
Chromosome_1	88350	57
Chromosome_1	88650	55
Chromosome_1	88950	32
Chromosome_1	89250	36
Chromosome_1	89550	146
Chromosome_1	89850	41
Chromosome_1	90150	147
Chromosome_1	90450	158
Chromosome_1	90750	279
Chromosome_1	91050	244
Chromosome_1	91350	482
Chromosome_1	91650	309
Chromosome_1	91950	153
Chromosome_1	92250	38
Chromosome_1	92550	154
Chromosome_1	92850	113
Chromosome_1	93150	212
Chromosome_1	93450	204
Chromosome_1	93750	153
Chromosome_1	94050	300
Chromosome_1	94350	196
Chromosome_1	94650	109
Chromosome_1	94950	61
Chromosome_1	95250	19
Chromosome_1	95550	25
Chromosome_1	95850	63
Chromosome_1	96150	52
Chromosome_1	96450	81
Chromosome_1	96750	61
Chromosome_1	97050	189
Chromosome_1	97350	100
Chromosome_1	97650	33
Chromosome_1	97950	6
Chromosome_1	98250	12
Chromosome_1	98550	53
Chromosome_1	98850	72
Chromosome_1	99150	47
Chromosome_1	99450	46
Chromosome_1	99750	104
Chromosome_1	100050	110
Chromosome_1	100350	82
Chromosome_1	100650	139
Chromosome_1	100950	459
Chromosome_1	101250	400
Chromosome_1	101550	105
Chromosome_1	101850	49
Chromosome_1	102150	109
Chromosome_1	102450	48
Chromosome_1	102750	65
Chromosome_1	103050	121
Chromosome_1	103350	54
Chromosome_1	103650	72
Chromosome_1	103950	97
Chromosome_1	104250	346
Chromosome_1	104550	252
Chromosome_1	104850	339
Chromosome_1	105150	321
Chromosome_1	105450	448
Chromosome_1	105750	409
Chromosome_1	106050	316
Chromosome_1	106350	171
Chromosome_1	106650	191
Chromosome_1	106950	119
Chromosome_1	107250	498
Chromosome_1	107550	702
Chromosome_1	107850	496
Chromosome_1	108150	389
Chromosome_1	108450	228
Chromosome_1	108750	160
Chromosome_1	109050	182
Chromosome_1	109350	258
Chromosome_1	109650	118
Chromosome_1	109950	285
Chromosome_1	110250	256
Chromosome_1	110550	39
Chromosome_1	110850	109
Chromosome_1	111150	245
Chromosome_1	111450	114
Chromosome_1	111750	193
Chromosome_1	112050	309
Chromosome_1	112350	220
Chromosome_1	112650	21
Chromosome_1	112950	14
Chromosome_1	113250	28
Chromosome_1	113550	28
Chromosome_1	113850	49
Chromosome_1	114150	138
Chromosome_1	114450	68
Chromosome_1	114750	218
Chromosome_1	115050	81
Chromosome_1	115350	160
Chromosome_1	115650	239
Chromosome_1	115950	157
Chromosome_1	116250	60
Chromosome_1	116550	60
Chromosome_1	116850	79
Chromosome_1	117150	167
Chromosome_1	117450	139
Chromosome_1	117750	144
Chromosome_1	118050	113
Chromosome_1	118350	54
Chromosome_1	118650	53
Chromosome_1	118950	181
Chromosome_1	119250	101
Chromosome_1	119550	46
Chromosome_1	119850	257
Chromosome_1	120150	157
Chromosome_1	120450	29
Chromosome_1	120750	29
Chromosome_1	121050	24
Chromosome_1	121350	42
Chromosome_1	121650	36
Chromosome_1	121950	16
Chromosome_1	122250	134
Chromosome_1	122550	109
Chromosome_1	122850	131
Chromosome_1	123150	226
Chromosome_1	123450	225
Chromosome_1	123750	412
Chromosome_1	124050	363
Chromosome_1	124350	70
Chromosome_1	124650	36
Chromosome_1	124950	38
Chromosome_1	125250	147
Chromosome_1	125550	19
Chromosome_1	125850	4
Chromosome_1	126150	44
Chromosome_1	126450	55
Chromosome_1	126750	50
Chromosome_1	127050	52
Chromosome_1	127350	58
Chromosome_1	127650	38
Chromosome_1	127950	29
Chromosome_1	128250	46
Chromosome_1	128550	21
Chromosome_1	128850	30
Chromosome_1	129150	101
Chromosome_1	129450	22
Chromosome_1	129750	9
Chromosome_1	130050	15
Chromosome_1	130350	36
Chromosome_1	130650	55
Chromosome_1	130950	52
Chromosome_1	131250	15
Chromosome_1	131550	35
Chromosome_1	131850	46
Chromosome_1	132150	40
Chromosome_1	132450	93
Chromosome_1	132750	40
Chromosome_1	133050	25
Chromosome_1	133350	78
Chromosome_1	133650	24
Chromosome_1	133950	67
Chromosome_1	134250	10
Chromosome_1	134550	75
Chromosome_1	134850	89
Chromosome_1	135150	56
Chromosome_1	135450	22
Chromosome_1	135750	11
Chromosome_1	136050	13
Chromosome_1	136350	135
Chromosome_1	136650	85
Chromosome_1	136950	72
Chromosome_1	137250	121
Chromosome_1	137550	189
Chromosome_1	137850	123
Chromosome_1	138150	119
Chromosome_1	138450	65
Chromosome_1	138750	119
Chromosome_1	139050	117
Chromosome_1	139350	70
Chromosome_1	139650	72
Chromosome_1	139950	41
Chromosome_1	140250	54
Chromosome_1	140550	30
Chromosome_1	140850	5
Chromosome_1	141150	25
Chromosome_1	141450	28
Chromosome_1	141750	53
Chromosome_1	142050	47
Chromosome_1	142350	100
Chromosome_1	142650	299
Chromosome_1	142950	176
Chromosome_1	143250	392
Chromosome_1	143550	350
Chromosome_1	143850	287
Chromosome_1	144150	252
Chromosome_1	144450	267
Chromosome_1	144750	304
Chromosome_1	145050	26
Chromosome_1	145350	35
Chromosome_1	145650	18
Chromosome_1	145950	22
Chromosome_1	146250	99
Chromosome_1	146550	183
Chromosome_1	146850	104
Chromosome_1	147150	54
Chromosome_1	147450	181
Chromosome_1	147750	202
Chromosome_1	148050	135
Chromosome_1	148350	151
Chromosome_1	148650	186
Chromosome_1	148950	111
Chromosome_1	149250	57
Chromosome_1	149550	127
Chromosome_1	149850	158
Chromosome_1	150150	230
Chromosome_1	150450	139
Chromosome_1	150750	222
Chromosome_1	151050	249
Chromosome_1	151350	172
Chromosome_1	151650	151
Chromosome_1	151950	84
Chromosome_1	152250	85
Chromosome_1	152550	110
Chromosome_1	152850	387
Chromosome_1	153150	68
Chromosome_1	153450	122
Chromosome_1	153750	65
Chromosome_1	154050	123
Chromosome_1	154350	130
Chromosome_1	154650	111
Chromosome_1	154950	80
Chromosome_1	155250	85
Chromosome_1	155550	158
Chromosome_1	155850	212
Chromosome_1	156150	191
Chromosome_1	156450	39
Chromosome_1	156750	47
Chromosome_1	157050	42
Chromosome_1	157350	86
Chromosome_1	157650	131
Chromosome_1	157950	14
Chromosome_1	158250	37
Chromosome_1	158550	102
Chromosome_1	158850	295
Chromosome_1	159150	109
Chromosome_1	159450	56
Chromosome_1	159750	97
Chromosome_1	160050	45
Chromosome_1	160350	101
Chromosome_1	160650	93
Chromosome_1	160950	232
Chromosome_1	161250	258
Chromosome_1	161550	248
Chromosome_1	161850	181
Chromosome_1	162150	80
Chromosome_1	162450	110
Chromosome_1	162750	162
Chromosome_1	163050	314
Chromosome_1	163350	60
Chromosome_1	163650	210
Chromosome_1	163950	139
Chromosome_1	164250	111
Chromosome_1	164550	294
Chromosome_1	164850	192
Chromosome_1	165150	139
Chromosome_1	165450	50
Chromosome_1	165750	82
Chromosome_1	166050	115
Chromosome_1	166350	14
Chromosome_1	166650	17
Chromosome_1	166950	68
Chromosome_1	167250	66
Chromosome_1	167550	46
Chromosome_1	167850	98
Chromosome_1	168150	110
Chromosome_1	168450	20
Chromosome_1	168750	15
Chromosome_1	169050	37
Chromosome_1	169350	112
Chromosome_1	169650	129
Chromosome_1	169950	15
Chromosome_1	170250	95
Chromosome_1	170550	52
Chromosome_1	170850	54
Chromosome_1	171150	209
Chromosome_1	171450	97
Chromosome_1	171750	199
Chromosome_1	172050	175
Chromosome_1	172350	112
Chromosome_1	172650	52
Chromosome_1	172950	72
Chromosome_1	173250	144
Chromosome_1	173550	151
Chromosome_1	173850	171
Chromosome_1	174150	180
Chromosome_1	174450	200
Chromosome_1	174750	60
Chromosome_1	175050	39
Chromosome_1	175350	183
Chromosome_1	175650	145
Chromosome_1	175950	546
Chromosome_1	176250	476
Chromosome_1	176550	326
Chromosome_1	176850	73
Chromosome_1	177150	142
Chromosome_1	177450	324
Chromosome_1	177750	407
Chromosome_1	178050	177
Chromosome_1	178350	127
Chromosome_1	178650	378
Chromosome_1	178950	539
Chromosome_1	179250	641
Chromosome_1	179550	823
Chromosome_1	179850	589
Chromosome_1	180150	269
Chromosome_1	180450	127
Chromosome_1	180750	100
Chromosome_1	181050	263
Chromosome_1	181350	225
Chromosome_1	181650	172
Chromosome_1	181950	213
Chromosome_1	182250	242
Chromosome_1	182550	134
Chromosome_1	182850	34
Chromosome_1	183150	87
Chromosome_1	183450	68
Chromosome_1	183750	33
Chromosome_1	184050	75
Chromosome_1	184350	150
Chromosome_1	184650	166
Chromosome_1	184950	196
Chromosome_1	185250	54
Chromosome_1	185550	142
Chromosome_1	185850	121
Chromosome_1	186150	121
Chromosome_1	186450	115
Chromosome_1	186750	53
Chromosome_1	187050	152
Chromosome_1	187350	141
Chromosome_1	187650	201
Chromosome_1	187950	288
Chromosome_1	188250	223
Chromosome_1	188550	196
Chromosome_1	188850	68
Chromosome_1	189150	277
Chromosome_1	189450	275
Chromosome_1	189750	441
Chromosome_1	190050	321
Chromosome_1	190350	76
Chromosome_1	190650	33
Chromosome_1	190950	25
Chromosome_1	191250	106
Chromosome_1	191550	224
Chromosome_1	191850	103
Chromosome_1	192150	20
Chromosome_1	192450	16
Chromosome_1	192750	20
Chromosome_1	193050	14
Chromosome_1	193350	11
Chromosome_1	193650	14
Chromosome_1	193950	20
Chromosome_1	194250	37
Chromosome_1	194550	248
Chromosome_1	194850	151
Chromosome_1	195150	113
Chromosome_1	195450	123
Chromosome_1	195750	84
Chromosome_1	196050	61
Chromosome_1	196350	42
Chromosome_1	196650	169
Chromosome_1	196950	22
Chromosome_1	197250	55
Chromosome_1	197550	129
Chromosome_1	197850	249
Chromosome_1	198150	223
Chromosome_1	198450	570
Chromosome_1	198750	450
Chromosome_1	199050	99
Chromosome_1	199350	34
Chromosome_1	199650	67
Chromosome_1	199950	43
Chromosome_1	200250	41
Chromosome_1	200550	49
Chromosome_1	200850	46
Chromosome_1	201150	187
Chromosome_1	201450	136
Chromosome_1	201750	32
Chromosome_1	202050	8
Chromosome_1	202350	12
Chromosome_1	202650	21
Chromosome_1	202950	27
Chromosome_1	203250	42
Chromosome_1	203550	27
Chromosome_1	203850	42
Chromosome_1	204150	35
Chromosome_1	204450	39
Chromosome_1	204750	47
Chromosome_1	205050	150
Chromosome_1	205350	106
Chromosome_1	205650	54
Chromosome_1	205950	51
Chromosome_1	206250	53
Chromosome_1	206550	18
Chromosome_1	206850	7
Chromosome_1	207150	9
Chromosome_1	207450	8
Chromosome_1	207750	16
Chromosome_1	208050	18
Chromosome_1	208350	18
Chromosome_1	208650	27
Chromosome_1	208950	15
Chromosome_1	209250	6
Chromosome_1	209550	13
Chromosome_1	209850	7
Chromosome_1	210150	16
Chromosome_1	210450	13
Chromosome_1	210750	4
Chromosome_1	211050	30
Chromosome_1	211350	19
Chromosome_1	211650	37
Chromosome_1	211950	8
Chromosome_1	212250	9
Chromosome_1	212550	24
Chromosome_1	212850	19
Chromosome_1	213150	20
Chromosome_1	213450	19
Chromosome_1	213750	8
Chromosome_1	214050	14
Chromosome_1	214350	43
Chromosome_1	214650	35
Chromosome_1	214950	34
Chromosome_1	215250	58
Chromosome_1	215550	149
Chromosome_1	215850	115
Chromosome_1	216150	125
Chromosome_1	216450	187
Chromosome_1	216750	116
Chromosome_1	217050	114
Chromosome_1	217350	124
Chromosome_1	217650	161
Chromosome_1	217950	202
Chromosome_1	218250	158
Chromosome_1	218550	11
Chromosome_1	218850	51
Chromosome_1	219150	22
Chromosome_1	219450	54
Chromosome_1	219750	166
Chromosome_1	220050	38
Chromosome_1	220350	52
Chromosome_1	220650	102
Chromosome_1	220950	97
Chromosome_1	221250	156
Chromosome_1	221550	77
Chromosome_1	221850	11
Chromosome_1	222150	18
Chromosome_1	222450	47
Chromosome_1	222750	51
Chromosome_1	223050	36
Chromosome_1	223350	77
Chromosome_1	223650	128
Chromosome_1	223950	176
Chromosome_1	224250	47
Chromosome_1	224550	102
Chromosome_1	224850	67
Chromosome_1	225150	15
Chromosome_1	225450	26
Chromosome_1	225750	23
Chromosome_1	226050	91
Chromosome_1	226350	194
Chromosome_1	226650	116
Chromosome_1	226950	243
Chromosome_1	227250	41
Chromosome_1	227550	63
Chromosome_1	227850	266
Chromosome_1	228150	125
Chromosome_1	228450	58
Chromosome_1	228750	41
Chromosome_1	229050	24
Chromosome_1	229350	69
Chromosome_1	229650	273
Chromosome_1	229950	186
Chromosome_1	230250	66
Chromosome_1	230550	112
Chromosome_1	230850	121
Chromosome_1	231150	244
Chromosome_1	231450	560
Chromosome_1	231750	710
Chromosome_1	232050	270
Chromosome_1	232350	771
Chromosome_1	232650	446
Chromosome_1	232950	292
Chromosome_1	233250	369
Chromosome_1	233550	234
Chromosome_1	233850	182
Chromosome_1	234150	81
Chromosome_1	234450	105
Chromosome_1	234750	147
Chromosome_1	235050	205
Chromosome_1	235350	83
Chromosome_1	235650	44
Chromosome_1	235950	100
Chromosome_1	236250	352
Chromosome_1	236550	146
Chromosome_1	236850	96
Chromosome_1	237150	89
Chromosome_1	237450	22
Chromosome_1	237750	32
Chromosome_1	238050	51
Chromosome_1	238350	203
Chromosome_1	238650	393
Chromosome_1	238950	177
Chromosome_1	239250	708
Chromosome_1	239550	608
Chromosome_1	239850	33
Chromosome_1	240150	178
Chromosome_1	240450	242
Chromosome_1	240750	233
Chromosome_1	241050	182
Chromosome_1	241350	85
Chromosome_1	241650	96
Chromosome_1	241950	138
Chromosome_1	242250	109
Chromosome_1	242550	86
Chromosome_1	242850	51
Chromosome_1	243150	33
Chromosome_1	243450	108
Chromosome_1	243750	104
Chromosome_1	244050	9
Chromosome_1	244350	16
Chromosome_1	244650	25
Chromosome_1	244950	56
Chromosome_1	245250	17
Chromosome_1	245550	11
Chromosome_1	245850	31
Chromosome_1	246150	38
Chromosome_1	246450	44
Chromosome_1	246750	6
Chromosome_1	247050	21
Chromosome_1	247350	29
Chromosome_1	247650	59
Chromosome_1	247950	84
Chromosome_1	248250	82
Chromosome_1	248550	48
Chromosome_1	248850	71
Chromosome_1	249150	71
Chromosome_1	249450	48
Chromosome_1	249750	50
Chromosome_1	250050	79
Chromosome_1	250350	137
Chromosome_1	250650	150
Chromosome_1	250950	80
Chromosome_1	251250	42
Chromosome_1	251550	16
Chromosome_1	251850	42
Chromosome_1	252150	22
Chromosome_1	252450	11
Chromosome_1	252750	17
Chromosome_1	253050	13
Chromosome_1	253350	8
Chromosome_1	253650	7
Chromosome_1	253950	8
Chromosome_1	254250	14
Chromosome_1	254550	17
Chromosome_1	254850	13
Chromosome_1	255150	126
Chromosome_1	255450	114
Chromosome_1	255750	33
Chromosome_1	256050	40
Chromosome_1	256350	97
Chromosome_1	256650	45
Chromosome_1	256950	46
Chromosome_1	257250	104
Chromosome_1	257550	10
Chromosome_1	257850	19
Chromosome_1	258150	44
Chromosome_1	258450	110
Chromosome_1	258750	167
Chromosome_1	259050	128
Chromosome_1	259350	22
Chromosome_1	259650	36
Chromosome_1	259950	90
Chromosome_1	260250	64
Chromosome_1	260550	132
Chromosome_1	260850	105
Chromosome_1	261150	129
Chromosome_1	261450	188
Chromosome_1	261750	148
Chromosome_1	262050	131
Chromosome_1	262350	103
Chromosome_1	262650	121
Chromosome_1	262950	144
Chromosome_1	263250	169
Chromosome_1	263550	126
Chromosome_1	263850	97
Chromosome_1	264150	125
Chromosome_1	264450	252
Chromosome_1	264750	161
Chromosome_1	265050	162
Chromosome_1	265350	123
Chromosome_1	265650	139
Chromosome_1	265950	168
Chromosome_1	266250	225
Chromosome_1	266550	123
Chromosome_1	266850	175
Chromosome_1	267150	302
Chromosome_1	267450	162
Chromosome_1	267750	156
Chromosome_1	268050	122
Chromosome_1	268350	118
Chromosome_1	268650	188
Chromosome_1	268950	185
Chromosome_1	269250	110
Chromosome_1	269550	113
Chromosome_1	269850	226
Chromosome_1	270150	206
Chromosome_1	270450	254
Chromosome_1	270750	151
Chromosome_1	271050	109
Chromosome_1	271350	113
Chromosome_1	271650	221
Chromosome_1	271950	127
Chromosome_1	272250	205
Chromosome_1	272550	44
Chromosome_1	272850	72
Chromosome_1	273150	410
Chromosome_1	273450	114
Chromosome_1	273750	94
Chromosome_1	274050	40
Chromosome_1	274350	81
Chromosome_1	274650	84
Chromosome_1	274950	207
Chromosome_1	275250	375
Chromosome_1	275550	287
Chromosome_1	275850	142
Chromosome_1	276150	310
Chromosome_1	276450	715
Chromosome_1	276750	1049
Chromosome_1	277050	267
Chromosome_1	277350	260
Chromosome_1	277650	236
Chromosome_1	277950	206
Chromosome_1	278250	112
Chromosome_1	278550	337
Chromosome_1	278850	669
Chromosome_1	279150	381
Chromosome_1	279450	230
Chromosome_1	279750	115
Chromosome_1	280050	121
Chromosome_1	280350	185
Chromosome_1	280650	113
Chromosome_1	280950	193
Chromosome_1	281250	83
Chromosome_1	281550	299
Chromosome_1	281850	394
Chromosome_1	282150	215
Chromosome_1	282450	318
Chromosome_1	282750	372
Chromosome_1	283050	216
Chromosome_1	283350	84
Chromosome_1	283650	36
Chromosome_1	283950	127
Chromosome_1	284250	182
Chromosome_1	284550	600
Chromosome_1	284850	222
Chromosome_1	285150	103
Chromosome_1	285450	57
Chromosome_1	285750	59
Chromosome_1	286050	90
Chromosome_1	286350	210
Chromosome_1	286650	175
Chromosome_1	286950	135
Chromosome_1	287250	158
Chromosome_1	287550	126
Chromosome_1	287850	69
Chromosome_1	288150	56
Chromosome_1	288450	61
Chromosome_1	288750	64
Chromosome_1	289050	347
Chromosome_1	289350	660
Chromosome_1	289650	358
Chromosome_1	289950	257
Chromosome_1	290250	738
Chromosome_1	290550	428
Chromosome_1	290850	162
Chromosome_1	291150	406
Chromosome_1	291450	967
Chromosome_1	291750	867
Chromosome_1	292050	722
Chromosome_1	292350	139
Chromosome_1	292650	137
Chromosome_1	292950	160
Chromosome_1	293250	83
Chromosome_1	293550	274
Chromosome_1	293850	122
Chromosome_1	294150	167
Chromosome_1	294450	47
Chromosome_1	294750	27
Chromosome_1	295050	4
Chromosome_1	295350	13
Chromosome_1	295650	52
Chromosome_1	295950	27
Chromosome_1	296250	11
Chromosome_1	296550	17
Chromosome_1	296850	19
Chromosome_1	297150	17
Chromosome_1	297450	6
Chromosome_1	297750	19
Chromosome_1	298050	41
Chromosome_1	298350	16
Chromosome_1	298650	112
Chromosome_1	298950	91
Chromosome_1	299250	18
Chromosome_1	299550	13
Chromosome_1	299850	25
Chromosome_1	300150	26
Chromosome_1	300450	51
Chromosome_1	300750	72
Chromosome_1	301050	102
Chromosome_1	301350	312
Chromosome_1	301650	260
Chromosome_1	301950	166
Chromosome_1	302250	277
Chromosome_1	302550	87
Chromosome_1	302850	126
Chromosome_1	303150	61
Chromosome_1	303450	39
Chromosome_1	303750	93
Chromosome_1	304050	106
Chromosome_1	304350	136
Chromosome_1	304650	89
Chromosome_1	304950	343
Chromosome_1	305250	435
Chromosome_1	305550	210
Chromosome_1	305850	125
Chromosome_1	306150	486
Chromosome_1	306450	380
Chromosome_1	306750	151
Chromosome_1	307050	180
Chromosome_1	307350	191
Chromosome_1	307650	334
Chromosome_1	307950	154
Chromosome_1	308250	135
Chromosome_1	308550	65
Chromosome_1	308850	70
Chromosome_1	309150	35
Chromosome_1	309450	33
Chromosome_1	309750	563
Chromosome_1	310050	227
Chromosome_1	310350	41
Chromosome_1	310650	23
Chromosome_1	310950	85
Chromosome_1	311250	109
Chromosome_1	311550	459
Chromosome_1	311850	326
Chromosome_1	312150	160
Chromosome_1	312450	334
Chromosome_1	312750	152
Chromosome_1	313050	213
Chromosome_1	313350	165
Chromosome_1	313650	216
Chromosome_1	313950	164
Chromosome_1	314250	107
Chromosome_1	314550	95
Chromosome_1	314850	146
Chromosome_1	315150	70
Chromosome_1	315450	337
Chromosome_1	315750	220
Chromosome_1	316050	155
Chromosome_1	316350	84
Chromosome_1	316650	188
Chromosome_1	316950	196
Chromosome_1	317250	54
Chromosome_1	317550	28
Chromosome_1	317850	69
Chromosome_1	318150	97
Chromosome_1	318450	87
Chromosome_1	318750	365
Chromosome_1	319050	307
Chromosome_1	319350	90
Chromosome_1	319650	84
Chromosome_1	319950	70
Chromosome_1	320250	106
Chromosome_1	320550	127
Chromosome_1	320850	179
Chromosome_1	321150	164
Chromosome_1	321450	59
Chromosome_1	321750	140
Chromosome_1	322050	49
Chromosome_1	322350	14
Chromosome_1	322650	71
Chromosome_1	322950	206
Chromosome_1	323250	432
Chromosome_1	323550	372
Chromosome_1	323850	112
Chromosome_1	324150	67
Chromosome_1	324450	75
Chromosome_1	324750	26
Chromosome_1	325050	38
Chromosome_1	325350	89
Chromosome_1	325650	145
Chromosome_1	325950	89
Chromosome_1	326250	44
Chromosome_1	326550	11
Chromosome_1	326850	10
Chromosome_1	327150	20
Chromosome_1	327450	56
Chromosome_1	327750	59
Chromosome_1	328050	17
Chromosome_1	328350	26
Chromosome_1	328650	13
Chromosome_1	328950	27
Chromosome_1	329250	39
Chromosome_1	329550	44
Chromosome_1	329850	23
Chromosome_1	330150	15
Chromosome_1	330450	38
Chromosome_1	330750	50
Chromosome_1	331050	30
Chromosome_1	331350	14
Chromosome_1	331650	22
Chromosome_1	331950	14
Chromosome_1	332250	77
Chromosome_1	332550	106
Chromosome_1	332850	72
Chromosome_1	333150	34
Chromosome_1	333450	47
Chromosome_1	333750	117
Chromosome_1	334050	139
Chromosome_1	334350	119
Chromosome_1	334650	30
Chromosome_1	334950	12
Chromosome_1	335250	82
Chromosome_1	335550	61
Chromosome_1	335850	39
Chromosome_1	336150	207
Chromosome_1	336450	60
Chromosome_1	336750	175
Chromosome_1	337050	197
Chromosome_1	337350	193
Chromosome_1	337650	155
Chromosome_1	337950	415
Chromosome_1	338250	177
Chromosome_1	338550	62
Chromosome_1	338850	33
Chromosome_1	339150	126
Chromosome_1	339450	43
Chromosome_1	339750	23
Chromosome_1	340050	17
Chromosome_1	340350	38
Chromosome_1	340650	66
Chromosome_1	340950	72
Chromosome_1	341250	24
Chromosome_1	341550	39
Chromosome_1	341850	30
Chromosome_1	342150	41
Chromosome_1	342450	39
Chromosome_1	342750	8
Chromosome_1	343050	33
Chromosome_1	343350	28
Chromosome_1	343650	33
Chromosome_1	343950	42
Chromosome_1	344250	94
Chromosome_1	344550	74
Chromosome_1	344850	114
Chromosome_1	345150	89
Chromosome_1	345450	79
Chromosome_1	345750	123
Chromosome_1	346050	256
Chromosome_1	346350	486
Chromosome_1	346650	81
Chromosome_1	346950	119
Chromosome_1	347250	383
Chromosome_1	347550	416
Chromosome_1	347850	257
Chromosome_1	348150	166
Chromosome_1	348450	233
Chromosome_1	348750	84
Chromosome_1	349050	133
Chromosome_1	349350	266
Chromosome_1	349650	90
Chromosome_1	349950	252
Chromosome_1	350250	281
Chromosome_1	350550	331
Chromosome_1	350850	693
Chromosome_1	351150	324
Chromosome_1	351450	536
Chromosome_1	351750	657
Chromosome_1	352050	340
Chromosome_1	352350	116
Chromosome_1	352650	141
Chromosome_1	352950	230
Chromosome_1	353250	241
Chromosome_1	353550	529
Chromosome_1	353850	395
Chromosome_1	354150	166
Chromosome_1	354450	447
Chromosome_1	354750	353
Chromosome_1	355050	329
Chromosome_1	355350	290
Chromosome_1	355650	425
Chromosome_1	355950	515
Chromosome_1	356250	294
Chromosome_1	356550	887
Chromosome_1	356850	375
Chromosome_1	357150	130
Chromosome_1	357450	65
Chromosome_1	357750	100
Chromosome_1	358050	89
Chromosome_1	358350	119
Chromosome_1	358650	192
Chromosome_1	358950	201
Chromosome_1	359250	223
Chromosome_1	359550	91
Chromosome_1	359850	5
Chromosome_1	360150	28
Chromosome_1	360450	44
Chromosome_1	360750	21
Chromosome_1	361050	40
Chromosome_1	361350	43
Chromosome_1	361650	218
Chromosome_1	361950	352
Chromosome_1	362250	577
Chromosome_1	362550	208
Chromosome_1	362850	65
Chromosome_1	363150	207
Chromosome_1	363450	142
Chromosome_1	363750	104
Chromosome_1	364050	238
Chromosome_1	364350	421
Chromosome_1	364650	116
Chromosome_1	364950	64
Chromosome_1	365250	45
Chromosome_1	365550	13
Chromosome_1	365850	14
Chromosome_1	366150	35
Chromosome_1	366450	32
Chromosome_1	366750	30
Chromosome_1	367050	35
Chromosome_1	367350	32
Chromosome_1	367650	104
Chromosome_1	367950	48
Chromosome_1	368250	13
Chromosome_1	368550	45
Chromosome_1	368850	41
Chromosome_1	369150	25
Chromosome_1	369450	9
Chromosome_1	369750	46
Chromosome_1	370050	25
Chromosome_1	370350	17
Chromosome_1	370650	21
Chromosome_1	370950	14
Chromosome_1	371250	18
Chromosome_1	371550	16
Chromosome_1	371850	18
Chromosome_1	372150	19
Chromosome_1	372450	7
Chromosome_1	372750	7
Chromosome_1	373050	5
Chromosome_1	373350	9
Chromosome_1	373650	17
Chromosome_1	373950	33
Chromosome_1	374250	11
Chromosome_1	374550	2
Chromosome_1	374850	18
Chromosome_1	375150	35
Chromosome_1	375450	40
Chromosome_1	375750	26
Chromosome_1	376050	11
Chromosome_1	376350	48
Chromosome_1	376650	36
Chromosome_1	376950	35
Chromosome_1	377250	65
Chromosome_1	377550	78
Chromosome_1	377850	57
Chromosome_1	378150	8
Chromosome_1	378450	32
Chromosome_1	378750	82
Chromosome_1	379050	42
Chromosome_1	379350	19
Chromosome_1	379650	50
Chromosome_1	379950	10
Chromosome_1	380250	36
Chromosome_1	380550	5
Chromosome_1	380850	7
Chromosome_1	381150	12
Chromosome_1	381450	9
Chromosome_1	381750	13
Chromosome_1	382050	6
Chromosome_1	382350	5
Chromosome_1	382650	41
Chromosome_1	382950	62
Chromosome_1	383250	29
Chromosome_1	383550	31
Chromosome_1	383850	24
Chromosome_1	384150	58
Chromosome_1	384450	166
Chromosome_1	384750	49
Chromosome_1	385050	191
Chromosome_1	385350	87
Chromosome_1	385650	46
Chromosome_1	385950	60
Chromosome_1	386250	65
Chromosome_1	386550	103
Chromosome_1	386850	200
Chromosome_1	387150	109
Chromosome_1	387450	112
Chromosome_1	387750	51
Chromosome_1	388050	45
Chromosome_1	388350	36
Chromosome_1	388650	54
Chromosome_1	388950	115
Chromosome_1	389250	154
Chromosome_1	389550	82
Chromosome_1	389850	51
Chromosome_1	390150	136
Chromosome_1	390450	57
Chromosome_1	390750	45
Chromosome_1	391050	70
Chromosome_1	391350	123
Chromosome_1	391650	145
Chromosome_1	391950	107
Chromosome_1	392250	47
Chromosome_1	392550	85
Chromosome_1	392850	125
Chromosome_1	393150	38
Chromosome_1	393450	40
Chromosome_1	393750	28
Chromosome_1	394050	111
Chromosome_1	394350	53
Chromosome_1	394650	63
Chromosome_1	394950	43
Chromosome_1	395250	212
Chromosome_1	395550	60
Chromosome_1	395850	90
Chromosome_1	396150	142
Chromosome_1	396450	94
Chromosome_1	396750	149
Chromosome_1	397050	80
Chromosome_1	397350	83
Chromosome_1	397650	340
Chromosome_1	397950	205
Chromosome_1	398250	134
Chromosome_1	398550	93
Chromosome_1	398850	157
Chromosome_1	399150	159
Chromosome_1	399450	98
Chromosome_1	399750	342
Chromosome_1	400050	344
Chromosome_1	400350	375
Chromosome_1	400650	178
Chromosome_1	400950	134
Chromosome_1	401250	221
Chromosome_1	401550	74
Chromosome_1	401850	41
Chromosome_1	402150	128
Chromosome_1	402450	381
Chromosome_1	402750	78
Chromosome_1	403050	60
Chromosome_1	403350	121
Chromosome_1	403650	271
Chromosome_1	403950	421
Chromosome_1	404250	334
Chromosome_1	404550	203
Chromosome_1	404850	317
Chromosome_1	405150	83
Chromosome_1	405450	50
Chromosome_1	405750	145
Chromosome_1	406050	237
Chromosome_1	406350	233
Chromosome_1	406650	162
Chromosome_1	406950	390
Chromosome_1	407250	71
Chromosome_1	407550	150
Chromosome_1	407850	137
Chromosome_1	408150	109
Chromosome_1	408450	170
Chromosome_1	408750	166
Chromosome_1	409050	293
Chromosome_1	409350	196
Chromosome_1	409650	67
Chromosome_1	409950	198
Chromosome_1	410250	369
Chromosome_1	410550	151
Chromosome_1	410850	104
Chromosome_1	411150	32
Chromosome_1	411450	34
Chromosome_1	411750	28
Chromosome_1	412050	194
Chromosome_1	412350	90
Chromosome_1	412650	79
Chromosome_1	412950	89
Chromosome_1	413250	82
Chromosome_1	413550	57
Chromosome_1	413850	93
Chromosome_1	414150	290
Chromosome_1	414450	244
Chromosome_1	414750	100
Chromosome_1	415050	103
Chromosome_1	415350	263
Chromosome_1	415650	197
Chromosome_1	415950	160
Chromosome_1	416250	146
Chromosome_1	416550	160
Chromosome_1	416850	165
Chromosome_1	417150	232
Chromosome_1	417450	75
Chromosome_1	417750	39
Chromosome_1	418050	88
Chromosome_1	418350	258
Chromosome_1	418650	140
Chromosome_1	418950	65
Chromosome_1	419250	102
Chromosome_1	419550	72
Chromosome_1	419850	337
Chromosome_1	420150	400
Chromosome_1	420450	1038
Chromosome_1	420750	682
Chromosome_1	421050	339
Chromosome_1	421350	193
Chromosome_1	421650	261
Chromosome_1	421950	79
Chromosome_1	422250	300
Chromosome_1	422550	306
Chromosome_1	422850	175
Chromosome_1	423150	189
Chromosome_1	423450	231
Chromosome_1	423750	80
Chromosome_1	424050	182
Chromosome_1	424350	78
Chromosome_1	424650	545
Chromosome_1	424950	261
Chromosome_1	425250	206
Chromosome_1	425550	241
Chromosome_1	425850	389
Chromosome_1	426150	357
Chromosome_1	426450	187
Chromosome_1	426750	58
Chromosome_1	427050	96
Chromosome_1	427350	185
Chromosome_1	427650	865
Chromosome_1	427950	296
Chromosome_1	428250	58
Chromosome_1	428550	141
Chromosome_1	428850	491
Chromosome_1	429150	250
Chromosome_1	429450	114
Chromosome_1	429750	149
Chromosome_1	430050	99
Chromosome_1	430350	129
Chromosome_1	430650	146
Chromosome_1	430950	160
Chromosome_1	431250	102
Chromosome_1	431550	222
Chromosome_1	431850	257
Chromosome_1	432150	97
Chromosome_1	432450	285
Chromosome_1	432750	192
Chromosome_1	433050	217
Chromosome_1	433350	303
Chromosome_1	433650	389
Chromosome_1	433950	159
Chromosome_1	434250	21
Chromosome_1	434550	46
Chromosome_1	434850	66
Chromosome_1	435150	30
Chromosome_1	435450	54
Chromosome_1	435750	112
Chromosome_1	436050	108
Chromosome_1	436350	197
Chromosome_1	436650	172
Chromosome_1	436950	438
Chromosome_1	437250	144
Chromosome_1	437550	117
Chromosome_1	437850	69
Chromosome_1	438150	37
Chromosome_1	438450	60
Chromosome_1	438750	183
Chromosome_1	439050	170
Chromosome_1	439350	84
Chromosome_1	439650	157
Chromosome_1	439950	134
Chromosome_1	440250	23
Chromosome_1	440550	6
Chromosome_1	440850	58
Chromosome_1	441150	44
Chromosome_1	441450	51
Chromosome_1	441750	151
Chromosome_1	442050	41
Chromosome_1	442350	122
Chromosome_1	442650	134
Chromosome_1	442950	232
Chromosome_1	443250	178
Chromosome_1	443550	153
Chromosome_1	443850	78
Chromosome_1	444150	22
Chromosome_1	444450	91
Chromosome_1	444750	55
Chromosome_1	445050	41
Chromosome_1	445350	95
Chromosome_1	445650	95
Chromosome_1	445950	21
Chromosome_1	446250	25
Chromosome_1	446550	18
Chromosome_1	446850	21
Chromosome_1	447150	27
Chromosome_1	447450	20
Chromosome_1	447750	34
Chromosome_1	448050	96
Chromosome_1	448350	37
Chromosome_1	448650	61
Chromosome_1	448950	71
Chromosome_1	449250	45
Chromosome_1	449550	55
Chromosome_1	449850	57
Chromosome_1	450150	37
Chromosome_1	450450	8
Chromosome_1	450750	15
Chromosome_1	451050	5
Chromosome_1	451350	9
Chromosome_1	451650	24
Chromosome_1	451950	14
Chromosome_1	452250	13
Chromosome_1	452550	12
Chromosome_1	452850	17
Chromosome_1	453150	9
Chromosome_1	453450	6
Chromosome_1	453750	43
Chromosome_1	454050	14
Chromosome_1	454350	13
Chromosome_1	454650	20
Chromosome_1	454950	147
Chromosome_1	455250	69
Chromosome_1	455550	115
Chromosome_1	455850	162
Chromosome_1	456150	229
Chromosome_1	456450	282
Chromosome_1	456750	395
Chromosome_1	457050	198
Chromosome_1	457350	67
Chromosome_1	457650	124
Chromosome_1	457950	30
Chromosome_1	458250	55
Chromosome_1	458550	57
Chromosome_1	458850	225
Chromosome_1	459150	296
Chromosome_1	459450	28
Chromosome_1	459750	30
Chromosome_1	460050	66
Chromosome_1	460350	47
Chromosome_1	460650	58
Chromosome_1	460950	196
Chromosome_1	461250	554
Chromosome_1	461550	244
Chromosome_1	461850	260
Chromosome_1	462150	141
Chromosome_1	462450	174
Chromosome_1	462750	267
Chromosome_1	463050	230
Chromosome_1	463350	364
Chromosome_1	463650	133
Chromosome_1	463950	91
Chromosome_1	464250	77
Chromosome_1	464550	92
Chromosome_1	464850	361
Chromosome_1	465150	776
Chromosome_1	465450	293
Chromosome_1	465750	196
Chromosome_1	466050	706
Chromosome_1	466350	650
Chromosome_1	466650	521
Chromosome_1	466950	620
Chromosome_1	467250	782
Chromosome_1	467550	447
Chromosome_1	467850	128
Chromosome_1	468150	311
Chromosome_1	468450	398
Chromosome_1	468750	280
Chromosome_1	469050	148
Chromosome_1	469350	392
Chromosome_1	469650	272
Chromosome_1	469950	430
Chromosome_1	470250	101
Chromosome_1	470550	29
Chromosome_1	470850	87
Chromosome_1	471150	134
Chromosome_1	471450	206
Chromosome_1	471750	149
Chromosome_1	472050	119
Chromosome_1	472350	199
Chromosome_1	472650	374
Chromosome_1	472950	195
Chromosome_1	473250	273
Chromosome_1	473550	214
Chromosome_1	473850	37
Chromosome_1	474150	9
Chromosome_1	474450	44
Chromosome_1	474750	53
Chromosome_1	475050	20
Chromosome_1	475350	12
Chromosome_1	475650	21
Chromosome_1	475950	18
Chromosome_1	476250	132
Chromosome_1	476550	163
Chromosome_1	476850	113
Chromosome_1	477150	108
Chromosome_1	477450	72
Chromosome_1	477750	78
Chromosome_1	478050	59
Chromosome_1	478350	62
Chromosome_1	478650	44
Chromosome_1	478950	58
Chromosome_1	479250	61
Chromosome_1	479550	38
Chromosome_1	479850	29
Chromosome_1	480150	74
Chromosome_1	480450	111
Chromosome_1	480750	85
Chromosome_1	481050	96
Chromosome_1	481350	88
Chromosome_1	481650	31
Chromosome_1	481950	5
Chromosome_1	482250	8
Chromosome_1	482550	17
Chromosome_1	482850	87
Chromosome_1	483150	48
Chromosome_1	483450	37
Chromosome_1	483750	67
Chromosome_1	484050	70
Chromosome_1	484350	43
Chromosome_1	484650	77
Chromosome_1	484950	55
Chromosome_1	485250	69
Chromosome_1	485550	181
Chromosome_1	485850	663
Chromosome_1	486150	260
Chromosome_1	486450	316
Chromosome_1	486750	78
Chromosome_1	487050	101
Chromosome_1	487350	137
Chromosome_1	487650	172
Chromosome_1	487950	393
Chromosome_1	488250	225
Chromosome_1	488550	152
Chromosome_1	488850	73
Chromosome_1	489150	128
Chromosome_1	489450	124
Chromosome_1	489750	44
Chromosome_1	490050	69
Chromosome_1	490350	76
Chromosome_1	490650	56
Chromosome_1	490950	110
Chromosome_1	491250	76
Chromosome_1	491550	89
Chromosome_1	491850	115
Chromosome_1	492150	60
Chromosome_1	492450	22
Chromosome_1	492750	21
Chromosome_1	493050	45
Chromosome_1	493350	40
Chromosome_1	493650	67
Chromosome_1	493950	25
Chromosome_1	494250	51
Chromosome_1	494550	52
Chromosome_1	494850	103
Chromosome_1	495150	53
Chromosome_1	495450	112
Chromosome_1	495750	42
Chromosome_1	496050	38
Chromosome_1	496350	99
Chromosome_1	496650	33
Chromosome_1	496950	56
Chromosome_1	497250	89
Chromosome_1	497550	37
Chromosome_1	497850	103
Chromosome_1	498150	59
Chromosome_1	498450	9
Chromosome_1	498750	18
Chromosome_1	499050	50
Chromosome_1	499350	8
Chromosome_1	499650	8
Chromosome_1	499950	8
Chromosome_1	500250	10
Chromosome_1	500550	5
Chromosome_1	500850	17
Chromosome_1	501150	22
Chromosome_1	501450	14
Chromosome_1	501750	8
Chromosome_1	502050	75
Chromosome_1	502350	95
Chromosome_1	502650	52
Chromosome_1	502950	9
Chromosome_1	503250	21
Chromosome_1	503550	65
Chromosome_1	503850	41
Chromosome_1	504150	34
Chromosome_1	504450	28
Chromosome_1	504750	68
Chromosome_1	505050	61
Chromosome_1	505350	90
Chromosome_1	505650	80
Chromosome_1	505950	96
Chromosome_1	506250	32
Chromosome_1	506550	14
Chromosome_1	506850	70
Chromosome_1	507150	261
Chromosome_1	507450	412
Chromosome_1	507750	196
Chromosome_1	508050	16
Chromosome_1	508350	35
Chromosome_1	508650	63
Chromosome_1	508950	72
Chromosome_1	509250	174
Chromosome_1	509550	146
Chromosome_1	509850	270
Chromosome_1	510150	114
Chromosome_1	510450	83
Chromosome_1	510750	57
Chromosome_1	511050	34
Chromosome_1	511350	39
Chromosome_1	511650	100
Chromosome_1	511950	67
Chromosome_1	512250	160
Chromosome_1	512550	105
Chromosome_1	512850	179
Chromosome_1	513150	153
Chromosome_1	513450	163
Chromosome_1	513750	40
Chromosome_1	514050	27
Chromosome_1	514350	95
Chromosome_1	514650	191
Chromosome_1	514950	248
Chromosome_1	515250	98
Chromosome_1	515550	128
Chromosome_1	515850	25
Chromosome_1	516150	44
Chromosome_1	516450	83
Chromosome_1	516750	427
Chromosome_1	517050	276
Chromosome_1	517350	93
Chromosome_1	517650	14
Chromosome_1	517950	52
Chromosome_1	518250	78
Chromosome_1	518550	24
Chromosome_1	518850	44
Chromosome_1	519150	137
Chromosome_1	519450	66
Chromosome_1	519750	411
Chromosome_1	520050	264
Chromosome_1	520350	183
Chromosome_1	520650	241
Chromosome_1	520950	326
Chromosome_1	521250	211
Chromosome_1	521550	158
Chromosome_1	521850	36
Chromosome_1	522150	79
Chromosome_1	522450	181
Chromosome_1	522750	303
Chromosome_1	523050	205
Chromosome_1	523350	134
Chromosome_1	523650	99
Chromosome_1	523950	170
Chromosome_1	524250	39
Chromosome_1	524550	39
Chromosome_1	524850	96
Chromosome_1	525150	64
Chromosome_1	525450	68
Chromosome_1	525750	105
Chromosome_1	526050	200
Chromosome_1	526350	474
Chromosome_1	526650	319
Chromosome_1	526950	492
Chromosome_1	527250	190
Chromosome_1	527550	113
Chromosome_1	527850	541
Chromosome_1	528150	283
Chromosome_1	528450	122
Chromosome_1	528750	35
Chromosome_1	529050	57
Chromosome_1	529350	102
Chromosome_1	529650	43
Chromosome_1	529950	35
Chromosome_1	530250	74
Chromosome_1	530550	180
Chromosome_1	530850	94
Chromosome_1	531150	244
Chromosome_1	531450	171
Chromosome_1	531750	235
Chromosome_1	532050	182
Chromosome_1	532350	10
Chromosome_1	532650	16
Chromosome_1	532950	63
Chromosome_1	533250	238
Chromosome_1	533550	347
Chromosome_1	533850	159
Chromosome_1	534150	53
Chromosome_1	534450	25
Chromosome_1	534750	140
Chromosome_1	535050	143
Chromosome_1	535350	73
Chromosome_1	535650	172
Chromosome_1	535950	244
Chromosome_1	536250	200
Chromosome_1	536550	332
Chromosome_1	536850	231
Chromosome_1	537150	111
Chromosome_1	537450	215
Chromosome_1	537750	257
Chromosome_1	538050	99
Chromosome_1	538350	194
Chromosome_1	538650	211
Chromosome_1	538950	122
Chromosome_1	539250	115
Chromosome_1	539550	132
Chromosome_1	539850	55
Chromosome_1	540150	118
Chromosome_1	540450	150
Chromosome_1	540750	141
Chromosome_1	541050	109
Chromosome_1	541350	236
Chromosome_1	541650	324
Chromosome_1	541950	134
Chromosome_1	542250	156
Chromosome_1	542550	73
Chromosome_1	542850	124
Chromosome_1	543150	419
Chromosome_1	543450	567
Chromosome_1	543750	82
Chromosome_1	544050	158
Chromosome_1	544350	74
Chromosome_1	544650	92
Chromosome_1	544950	252
Chromosome_1	545250	131
Chromosome_1	545550	179
Chromosome_1	545850	450
Chromosome_1	546150	412
Chromosome_1	546450	133
Chromosome_1	546750	120
Chromosome_1	547050	153
Chromosome_1	547350	440
Chromosome_1	547650	284
Chromosome_1	547950	147
Chromosome_1	548250	123
Chromosome_1	548550	355
Chromosome_1	548850	79
Chromosome_1	549150	338
Chromosome_1	549450	256
Chromosome_1	549750	95
Chromosome_1	550050	219
Chromosome_1	550350	248
Chromosome_1	550650	195
Chromosome_1	550950	312
Chromosome_1	551250	221
Chromosome_1	551550	325
Chromosome_1	551850	540
Chromosome_1	552150	1057
Chromosome_1	552450	923
Chromosome_1	552750	604
Chromosome_1	553050	261
Chromosome_1	553350	467
Chromosome_1	553650	433
Chromosome_1	553950	176
Chromosome_1	554250	78
Chromosome_1	554550	430
Chromosome_1	554850	405
Chromosome_1	555150	520
Chromosome_1	555450	937
Chromosome_1	555750	1154
Chromosome_1	556050	803
Chromosome_1	556350	826
Chromosome_1	556650	894
Chromosome_1	556950	227
Chromosome_1	557250	343
Chromosome_1	557550	219
Chromosome_1	557850	418
Chromosome_1	558150	439
Chromosome_1	558450	514
Chromosome_1	558750	505
Chromosome_1	559050	549
Chromosome_1	559350	164
Chromosome_1	559650	180
Chromosome_1	559950	139
Chromosome_1	560250	69
Chromosome_1	560550	173
Chromosome_1	560850	125
Chromosome_1	561150	111
Chromosome_1	561450	76
Chromosome_1	561750	129
Chromosome_1	562050	157
Chromosome_1	562350	40
Chromosome_1	562650	57
Chromosome_1	562950	80
Chromosome_1	563250	34
Chromosome_1	563550	53
Chromosome_1	563850	10
Chromosome_1	564150	77
Chromosome_1	564450	38
Chromosome_1	564750	27
Chromosome_1	565050	5
Chromosome_1	565350	36
Chromosome_1	565650	53
Chromosome_1	565950	43
Chromosome_1	566250	72
Chromosome_1	566550	30
Chromosome_1	566850	21
Chromosome_1	567150	16
Chromosome_1	567450	11
Chromosome_1	567750	16
Chromosome_1	568050	47
Chromosome_1	568350	24
Chromosome_1	568650	29
Chromosome_1	568950	46
Chromosome_1	569250	114
Chromosome_1	569550	31
Chromosome_1	569850	54
Chromosome_1	570150	32
Chromosome_1	570450	12
Chromosome_1	570750	67
Chromosome_1	571050	54
Chromosome_1	571350	25
Chromosome_1	571650	11
Chromosome_1	571950	14
Chromosome_1	572250	35
Chromosome_1	572550	42
Chromosome_1	572850	13
Chromosome_1	573150	16
Chromosome_1	573450	40
Chromosome_1	573750	42
Chromosome_1	574050	378
Chromosome_1	574350	160
Chromosome_1	574650	18
Chromosome_1	574950	36
Chromosome_1	575250	16
Chromosome_1	575550	59
Chromosome_1	575850	52
Chromosome_1	576150	31
Chromosome_1	576450	26
Chromosome_1	576750	5
Chromosome_1	577050	13
Chromosome_1	577350	110
Chromosome_1	577650	82
Chromosome_1	577950	76
Chromosome_1	578250	67
Chromosome_1	578550	70
Chromosome_1	578850	111
Chromosome_1	579150	18
Chromosome_1	579450	53
Chromosome_1	579750	38
Chromosome_1	580050	27
Chromosome_1	580350	44
Chromosome_1	580650	20
Chromosome_1	580950	98
Chromosome_1	581250	72
Chromosome_1	581550	59
Chromosome_1	581850	89
Chromosome_1	582150	167
Chromosome_1	582450	178
Chromosome_1	582750	192
Chromosome_1	583050	159
Chromosome_1	583350	129
Chromosome_1	583650	269
Chromosome_1	583950	280
Chromosome_1	584250	397
Chromosome_1	584550	145
Chromosome_1	584850	35
Chromosome_1	585150	49
Chromosome_1	585450	82
Chromosome_1	585750	113
Chromosome_1	586050	192
Chromosome_1	586350	88
Chromosome_1	586650	75
Chromosome_1	586950	167
Chromosome_1	587250	100
Chromosome_1	587550	211
Chromosome_1	587850	132
Chromosome_1	588150	254
Chromosome_1	588450	419
Chromosome_1	588750	479
Chromosome_1	589050	204
Chromosome_1	589350	118
Chromosome_1	589650	265
Chromosome_1	589950	157
Chromosome_1	590250	66
Chromosome_1	590550	367
Chromosome_1	590850	388
Chromosome_1	591150	118
Chromosome_1	591450	277
Chromosome_1	591750	419
Chromosome_1	592050	199
Chromosome_1	592350	457
Chromosome_1	592650	660
Chromosome_1	592950	272
Chromosome_1	593250	216
Chromosome_1	593550	225
Chromosome_1	593850	92
Chromosome_1	594150	71
Chromosome_1	594450	66
Chromosome_1	594750	151
Chromosome_1	595050	89
Chromosome_1	595350	85
Chromosome_1	595650	19
Chromosome_1	595950	44
Chromosome_1	596250	25
Chromosome_1	596550	35
Chromosome_1	596850	42
Chromosome_1	597150	59
Chromosome_1	597450	44
Chromosome_1	597750	184
Chromosome_1	598050	146
Chromosome_1	598350	281
Chromosome_1	598650	214
Chromosome_1	598950	353
Chromosome_1	599250	325
Chromosome_1	599550	650
[truncated: 39,913 more rows]

## Sheet: BAY124_forward
chro	pos	count
Chromosome_1	150	505
Chromosome_1	450	277
Chromosome_1	750	374
Chromosome_1	1050	198
Chromosome_1	1350	486
Chromosome_1	1650	502
Chromosome_1	1950	168
Chromosome_1	2250	63
Chromosome_1	2550	175
Chromosome_1	2850	229
Chromosome_1	3150	117
Chromosome_1	3450	269
Chromosome_1	3750	158
Chromosome_1	4050	45
Chromosome_1	4350	28
Chromosome_1	4650	23
Chromosome_1	4950	50
Chromosome_1	5250	118
Chromosome_1	5550	357
Chromosome_1	5850	538
Chromosome_1	6150	486
Chromosome_1	6450	514
Chromosome_1	6750	1426
Chromosome_1	7050	376
Chromosome_1	7350	440
Chromosome_1	7650	443
Chromosome_1	7950	92
Chromosome_1	8250	131
Chromosome_1	8550	156
Chromosome_1	8850	65
Chromosome_1	9150	31
Chromosome_1	9450	45
Chromosome_1	9750	44
Chromosome_1	10050	61
Chromosome_1	10350	56
Chromosome_1	10650	12
Chromosome_1	10950	278
Chromosome_1	11250	365
Chromosome_1	11550	140
Chromosome_1	11850	126
Chromosome_1	12150	53
Chromosome_1	12450	85
Chromosome_1	12750	117
Chromosome_1	13050	82
Chromosome_1	13350	21
Chromosome_1	13650	30
Chromosome_1	13950	31
Chromosome_1	14250	30
Chromosome_1	14550	126
Chromosome_1	14850	225
Chromosome_1	15150	329
Chromosome_1	15450	236
Chromosome_1	15750	247
Chromosome_1	16050	95
Chromosome_1	16350	236
Chromosome_1	16650	424
Chromosome_1	16950	497
Chromosome_1	17250	115
Chromosome_1	17550	456
Chromosome_1	17850	219
Chromosome_1	18150	169
Chromosome_1	18450	120
Chromosome_1	18750	251
Chromosome_1	19050	359
Chromosome_1	19350	388
Chromosome_1	19650	455
Chromosome_1	19950	262
Chromosome_1	20250	105
Chromosome_1	20550	135
Chromosome_1	20850	201
Chromosome_1	21150	254
Chromosome_1	21450	267
Chromosome_1	21750	205
Chromosome_1	22050	31
Chromosome_1	22350	129
Chromosome_1	22650	75
Chromosome_1	22950	129
Chromosome_1	23250	119
Chromosome_1	23550	110
Chromosome_1	23850	316
Chromosome_1	24150	176
Chromosome_1	24450	32
Chromosome_1	24750	188
Chromosome_1	25050	59
Chromosome_1	25350	121
Chromosome_1	25650	124
Chromosome_1	25950	40
Chromosome_1	26250	27
Chromosome_1	26550	121
Chromosome_1	26850	51
Chromosome_1	27150	118
Chromosome_1	27450	32
Chromosome_1	27750	119
Chromosome_1	28050	181
Chromosome_1	28350	168
Chromosome_1	28650	231
Chromosome_1	28950	88
Chromosome_1	29250	34
Chromosome_1	29550	16
Chromosome_1	29850	24
Chromosome_1	30150	33
Chromosome_1	30450	56
Chromosome_1	30750	179
Chromosome_1	31050	303
Chromosome_1	31350	174
Chromosome_1	31650	695
Chromosome_1	31950	853
Chromosome_1	32250	101
Chromosome_1	32550	174
Chromosome_1	32850	72
Chromosome_1	33150	102
Chromosome_1	33450	332
Chromosome_1	33750	317
Chromosome_1	34050	240
Chromosome_1	34350	63
Chromosome_1	34650	123
Chromosome_1	34950	88
Chromosome_1	35250	82
Chromosome_1	35550	219
Chromosome_1	35850	90
Chromosome_1	36150	114
Chromosome_1	36450	62
Chromosome_1	36750	64
Chromosome_1	37050	57
Chromosome_1	37350	33
Chromosome_1	37650	58
Chromosome_1	37950	31
Chromosome_1	38250	52
Chromosome_1	38550	46
Chromosome_1	38850	108
Chromosome_1	39150	177
Chromosome_1	39450	211
Chromosome_1	39750	43
Chromosome_1	40050	80
Chromosome_1	40350	79
Chromosome_1	40650	160
Chromosome_1	40950	97
Chromosome_1	41250	99
Chromosome_1	41550	79
Chromosome_1	41850	128
Chromosome_1	42150	156
Chromosome_1	42450	173
Chromosome_1	42750	29
Chromosome_1	43050	37
Chromosome_1	43350	40
Chromosome_1	43650	73
Chromosome_1	43950	52
Chromosome_1	44250	27
Chromosome_1	44550	70
Chromosome_1	44850	155
Chromosome_1	45150	399
Chromosome_1	45450	55
Chromosome_1	45750	106
Chromosome_1	46050	208
Chromosome_1	46350	244
Chromosome_1	46650	388
Chromosome_1	46950	210
Chromosome_1	47250	520
Chromosome_1	47550	769
Chromosome_1	47850	293
Chromosome_1	48150	401
Chromosome_1	48450	108
Chromosome_1	48750	57
Chromosome_1	49050	13
Chromosome_1	49350	22
Chromosome_1	49650	24
Chromosome_1	49950	56
Chromosome_1	50250	66
Chromosome_1	50550	271
Chromosome_1	50850	123
Chromosome_1	51150	53
Chromosome_1	51450	134
Chromosome_1	51750	260
Chromosome_1	52050	72
Chromosome_1	52350	18
Chromosome_1	52650	18
Chromosome_1	52950	23
Chromosome_1	53250	32
Chromosome_1	53550	26
Chromosome_1	53850	191
Chromosome_1	54150	146
Chromosome_1	54450	64
Chromosome_1	54750	221
Chromosome_1	55050	150
Chromosome_1	55350	23
Chromosome_1	55650	34
Chromosome_1	55950	34
Chromosome_1	56250	49
Chromosome_1	56550	50
Chromosome_1	56850	59
Chromosome_1	57150	98
Chromosome_1	57450	36
Chromosome_1	57750	56
Chromosome_1	58050	147
Chromosome_1	58350	96
Chromosome_1	58650	186
Chromosome_1	58950	52
Chromosome_1	59250	19
Chromosome_1	59550	120
Chromosome_1	59850	44
Chromosome_1	60150	67
Chromosome_1	60450	64
Chromosome_1	60750	42
Chromosome_1	61050	29
Chromosome_1	61350	15
Chromosome_1	61650	20
Chromosome_1	61950	65
Chromosome_1	62250	82
Chromosome_1	62550	150
Chromosome_1	62850	107
Chromosome_1	63150	97
Chromosome_1	63450	99
Chromosome_1	63750	142
Chromosome_1	64050	227
Chromosome_1	64350	201
Chromosome_1	64650	461
Chromosome_1	64950	413
Chromosome_1	65250	344
Chromosome_1	65550	294
Chromosome_1	65850	209
Chromosome_1	66150	446
Chromosome_1	66450	420
Chromosome_1	66750	79
Chromosome_1	67050	406
Chromosome_1	67350	194
Chromosome_1	67650	316
Chromosome_1	67950	64
Chromosome_1	68250	42
Chromosome_1	68550	43
Chromosome_1	68850	62
Chromosome_1	69150	13
Chromosome_1	69450	18
Chromosome_1	69750	75
Chromosome_1	70050	60
Chromosome_1	70350	100
Chromosome_1	70650	264
Chromosome_1	70950	231
Chromosome_1	71250	226
Chromosome_1	71550	254
Chromosome_1	71850	95
Chromosome_1	72150	82
Chromosome_1	72450	36
Chromosome_1	72750	60
Chromosome_1	73050	269
Chromosome_1	73350	277
Chromosome_1	73650	63
Chromosome_1	73950	108
Chromosome_1	74250	196
Chromosome_1	74550	167
Chromosome_1	74850	250
Chromosome_1	75150	218
Chromosome_1	75450	56
Chromosome_1	75750	29
Chromosome_1	76050	194
Chromosome_1	76350	65
Chromosome_1	76650	18
Chromosome_1	76950	19
Chromosome_1	77250	10
Chromosome_1	77550	21
Chromosome_1	77850	99
Chromosome_1	78150	30
Chromosome_1	78450	18
Chromosome_1	78750	10
Chromosome_1	79050	8
Chromosome_1	79350	11
Chromosome_1	79650	99
Chromosome_1	79950	209
Chromosome_1	80250	318
Chromosome_1	80550	142
Chromosome_1	80850	71
Chromosome_1	81150	60
Chromosome_1	81450	223
Chromosome_1	81750	49
Chromosome_1	82050	48
Chromosome_1	82350	16
Chromosome_1	82650	4
Chromosome_1	82950	8
Chromosome_1	83250	35
Chromosome_1	83550	15
Chromosome_1	83850	6
Chromosome_1	84150	27
Chromosome_1	84450	18
Chromosome_1	84750	33
Chromosome_1	85050	37
Chromosome_1	85350	116
Chromosome_1	85650	173
Chromosome_1	85950	126
Chromosome_1	86250	112
Chromosome_1	86550	148
Chromosome_1	86850	33
Chromosome_1	87150	45
Chromosome_1	87450	40
Chromosome_1	87750	39
Chromosome_1	88050	341
Chromosome_1	88350	183
Chromosome_1	88650	240
Chromosome_1	88950	403
Chromosome_1	89250	261
Chromosome_1	89550	332
Chromosome_1	89850	166
Chromosome_1	90150	47
Chromosome_1	90450	26
Chromosome_1	90750	50
Chromosome_1	91050	29
Chromosome_1	91350	33
Chromosome_1	91650	45
Chromosome_1	91950	186
Chromosome_1	92250	56
Chromosome_1	92550	114
Chromosome_1	92850	22
Chromosome_1	93150	36
Chromosome_1	93450	59
Chromosome_1	93750	16
Chromosome_1	94050	29
Chromosome_1	94350	39
Chromosome_1	94650	65
Chromosome_1	94950	246
Chromosome_1	95250	215
Chromosome_1	95550	281
Chromosome_1	95850	168
Chromosome_1	96150	180
Chromosome_1	96450	196
Chromosome_1	96750	69
Chromosome_1	97050	172
Chromosome_1	97350	126
Chromosome_1	97650	61
Chromosome_1	97950	137
Chromosome_1	98250	238
Chromosome_1	98550	201
Chromosome_1	98850	123
Chromosome_1	99150	134
Chromosome_1	99450	168
Chromosome_1	99750	96
Chromosome_1	100050	84
Chromosome_1	100350	50
Chromosome_1	100650	8
Chromosome_1	100950	33
Chromosome_1	101250	105
Chromosome_1	101550	166
Chromosome_1	101850	119
Chromosome_1	102150	265
Chromosome_1	102450	152
Chromosome_1	102750	109
Chromosome_1	103050	92
Chromosome_1	103350	160
Chromosome_1	103650	75
Chromosome_1	103950	38
Chromosome_1	104250	42
Chromosome_1	104550	42
Chromosome_1	104850	29
Chromosome_1	105150	11
Chromosome_1	105450	16
Chromosome_1	105750	38
Chromosome_1	106050	100
Chromosome_1	106350	25
Chromosome_1	106650	39
Chromosome_1	106950	20
Chromosome_1	107250	5
Chromosome_1	107550	6
Chromosome_1	107850	18
Chromosome_1	108150	51
Chromosome_1	108450	58
Chromosome_1	108750	65
Chromosome_1	109050	34
Chromosome_1	109350	50
Chromosome_1	109650	39
Chromosome_1	109950	61
Chromosome_1	110250	179
Chromosome_1	110550	30
Chromosome_1	110850	25
Chromosome_1	111150	48
Chromosome_1	111450	17
Chromosome_1	111750	28
Chromosome_1	112050	12
Chromosome_1	112350	184
Chromosome_1	112650	197
Chromosome_1	112950	163
Chromosome_1	113250	247
Chromosome_1	113550	180
Chromosome_1	113850	31
Chromosome_1	114150	88
Chromosome_1	114450	10
Chromosome_1	114750	75
Chromosome_1	115050	21
Chromosome_1	115350	21
Chromosome_1	115650	61
Chromosome_1	115950	97
Chromosome_1	116250	58
Chromosome_1	116550	88
Chromosome_1	116850	106
Chromosome_1	117150	36
Chromosome_1	117450	39
Chromosome_1	117750	58
Chromosome_1	118050	131
Chromosome_1	118350	173
Chromosome_1	118650	111
Chromosome_1	118950	113
Chromosome_1	119250	293
Chromosome_1	119550	51
Chromosome_1	119850	95
Chromosome_1	120150	458
Chromosome_1	120450	180
Chromosome_1	120750	511
Chromosome_1	121050	356
Chromosome_1	121350	325
Chromosome_1	121650	299
Chromosome_1	121950	128
Chromosome_1	122250	74
Chromosome_1	122550	19
Chromosome_1	122850	24
Chromosome_1	123150	25
Chromosome_1	123450	10
Chromosome_1	123750	26
Chromosome_1	124050	36
Chromosome_1	124350	64
Chromosome_1	124650	77
Chromosome_1	124950	103
Chromosome_1	125250	448
Chromosome_1	125550	469
Chromosome_1	125850	147
Chromosome_1	126150	87
Chromosome_1	126450	97
Chromosome_1	126750	133
Chromosome_1	127050	59
Chromosome_1	127350	324
Chromosome_1	127650	494
Chromosome_1	127950	232
Chromosome_1	128250	507
Chromosome_1	128550	139
Chromosome_1	128850	76
Chromosome_1	129150	162
Chromosome_1	129450	122
Chromosome_1	129750	235
Chromosome_1	130050	158
Chromosome_1	130350	211
Chromosome_1	130650	159
Chromosome_1	130950	374
Chromosome_1	131250	203
Chromosome_1	131550	131
Chromosome_1	131850	144
Chromosome_1	132150	103
Chromosome_1	132450	175
Chromosome_1	132750	257
Chromosome_1	133050	169
Chromosome_1	133350	260
Chromosome_1	133650	194
Chromosome_1	133950	367
Chromosome_1	134250	251
Chromosome_1	134550	115
Chromosome_1	134850	130
Chromosome_1	135150	357
Chromosome_1	135450	456
Chromosome_1	135750	284
Chromosome_1	136050	103
Chromosome_1	136350	129
Chromosome_1	136650	211
Chromosome_1	136950	112
Chromosome_1	137250	54
Chromosome_1	137550	107
Chromosome_1	137850	86
Chromosome_1	138150	121
Chromosome_1	138450	108
Chromosome_1	138750	116
Chromosome_1	139050	251
Chromosome_1	139350	157
Chromosome_1	139650	90
Chromosome_1	139950	248
Chromosome_1	140250	262
Chromosome_1	140550	659
Chromosome_1	140850	272
Chromosome_1	141150	310
Chromosome_1	141450	158
Chromosome_1	141750	106
Chromosome_1	142050	90
Chromosome_1	142350	42
Chromosome_1	142650	112
Chromosome_1	142950	71
Chromosome_1	143250	30
Chromosome_1	143550	37
Chromosome_1	143850	52
Chromosome_1	144150	25
Chromosome_1	144450	111
Chromosome_1	144750	400
Chromosome_1	145050	397
Chromosome_1	145350	653
Chromosome_1	145650	561
Chromosome_1	145950	399
Chromosome_1	146250	30
Chromosome_1	146550	125
Chromosome_1	146850	171
Chromosome_1	147150	87
Chromosome_1	147450	59
Chromosome_1	147750	88
Chromosome_1	148050	62
Chromosome_1	148350	96
Chromosome_1	148650	93
Chromosome_1	148950	191
Chromosome_1	149250	76
Chromosome_1	149550	68
Chromosome_1	149850	91
Chromosome_1	150150	77
Chromosome_1	150450	12
Chromosome_1	150750	31
Chromosome_1	151050	26
Chromosome_1	151350	73
Chromosome_1	151650	155
Chromosome_1	151950	178
Chromosome_1	152250	124
Chromosome_1	152550	22
Chromosome_1	152850	237
Chromosome_1	153150	134
Chromosome_1	153450	135
Chromosome_1	153750	132
Chromosome_1	154050	92
Chromosome_1	154350	177
Chromosome_1	154650	219
Chromosome_1	154950	104
Chromosome_1	155250	39
Chromosome_1	155550	40
Chromosome_1	155850	95
Chromosome_1	156150	254
Chromosome_1	156450	172
Chromosome_1	156750	440
Chromosome_1	157050	117
Chromosome_1	157350	117
Chromosome_1	157650	543
Chromosome_1	157950	346
Chromosome_1	158250	128
Chromosome_1	158550	65
Chromosome_1	158850	140
Chromosome_1	159150	217
Chromosome_1	159450	181
Chromosome_1	159750	130
Chromosome_1	160050	92
Chromosome_1	160350	69
Chromosome_1	160650	68
Chromosome_1	160950	60
Chromosome_1	161250	51
Chromosome_1	161550	91
Chromosome_1	161850	94
Chromosome_1	162150	27
Chromosome_1	162450	59
Chromosome_1	162750	44
Chromosome_1	163050	40
Chromosome_1	163350	57
Chromosome_1	163650	110
Chromosome_1	163950	139
Chromosome_1	164250	50
Chromosome_1	164550	82
Chromosome_1	164850	79
Chromosome_1	165150	165
Chromosome_1	165450	135
Chromosome_1	165750	191
Chromosome_1	166050	261
Chromosome_1	166350	350
Chromosome_1	166650	121
Chromosome_1	166950	106
Chromosome_1	167250	234
Chromosome_1	167550	291
Chromosome_1	167850	191
Chromosome_1	168150	479
Chromosome_1	168450	649
Chromosome_1	168750	281
Chromosome_1	169050	115
Chromosome_1	169350	105
Chromosome_1	169650	384
Chromosome_1	169950	207
Chromosome_1	170250	331
Chromosome_1	170550	251
Chromosome_1	170850	93
Chromosome_1	171150	197
Chromosome_1	171450	206
Chromosome_1	171750	151
Chromosome_1	172050	143
Chromosome_1	172350	113
Chromosome_1	172650	138
Chromosome_1	172950	103
Chromosome_1	173250	101
Chromosome_1	173550	106
Chromosome_1	173850	52
Chromosome_1	174150	100
Chromosome_1	174450	221
Chromosome_1	174750	341
Chromosome_1	175050	50
Chromosome_1	175350	34
Chromosome_1	175650	15
Chromosome_1	175950	9
Chromosome_1	176250	25
Chromosome_1	176550	141
Chromosome_1	176850	83
Chromosome_1	177150	41
Chromosome_1	177450	18
Chromosome_1	177750	51
Chromosome_1	178050	74
Chromosome_1	178350	52
Chromosome_1	178650	21
Chromosome_1	178950	8
Chromosome_1	179250	9
Chromosome_1	179550	10
Chromosome_1	179850	22
Chromosome_1	180150	60
Chromosome_1	180450	69
Chromosome_1	180750	24
Chromosome_1	181050	35
Chromosome_1	181350	110
Chromosome_1	181650	30
Chromosome_1	181950	59
Chromosome_1	182250	97
Chromosome_1	182550	261
Chromosome_1	182850	188
Chromosome_1	183150	72
Chromosome_1	183450	277
Chromosome_1	183750	230
Chromosome_1	184050	55
Chromosome_1	184350	58
Chromosome_1	184650	56
Chromosome_1	184950	152
Chromosome_1	185250	84
Chromosome_1	185550	27
Chromosome_1	185850	50
Chromosome_1	186150	49
Chromosome_1	186450	92
Chromosome_1	186750	77
Chromosome_1	187050	40
Chromosome_1	187350	83
Chromosome_1	187650	18
Chromosome_1	187950	17
Chromosome_1	188250	69
Chromosome_1	188550	74
Chromosome_1	188850	46
Chromosome_1	189150	29
Chromosome_1	189450	32
Chromosome_1	189750	18
Chromosome_1	190050	118
Chromosome_1	190350	94
Chromosome_1	190650	392
Chromosome_1	190950	144
Chromosome_1	191250	39
Chromosome_1	191550	187
Chromosome_1	191850	304
Chromosome_1	192150	522
Chromosome_1	192450	230
Chromosome_1	192750	337
Chromosome_1	193050	154
Chromosome_1	193350	142
Chromosome_1	193650	88
Chromosome_1	193950	96
Chromosome_1	194250	49
Chromosome_1	194550	46
Chromosome_1	194850	111
Chromosome_1	195150	76
Chromosome_1	195450	67
Chromosome_1	195750	275
Chromosome_1	196050	261
Chromosome_1	196350	34
Chromosome_1	196650	180
Chromosome_1	196950	136
Chromosome_1	197250	54
Chromosome_1	197550	53
Chromosome_1	197850	25
Chromosome_1	198150	10
Chromosome_1	198450	20
Chromosome_1	198750	21
Chromosome_1	199050	63
Chromosome_1	199350	109
Chromosome_1	199650	228
Chromosome_1	199950	192
Chromosome_1	200250	121
Chromosome_1	200550	273
Chromosome_1	200850	46
Chromosome_1	201150	35
Chromosome_1	201450	165
Chromosome_1	201750	465
Chromosome_1	202050	256
Chromosome_1	202350	493
Chromosome_1	202650	148
Chromosome_1	202950	162
Chromosome_1	203250	288
Chromosome_1	203550	324
Chromosome_1	203850	75
Chromosome_1	204150	79
Chromosome_1	204450	47
Chromosome_1	204750	16
Chromosome_1	205050	13
Chromosome_1	205350	58
Chromosome_1	205650	53
Chromosome_1	205950	22
Chromosome_1	206250	145
Chromosome_1	206550	722
Chromosome_1	206850	587
Chromosome_1	207150	347
Chromosome_1	207450	351
Chromosome_1	207750	245
Chromosome_1	208050	114
Chromosome_1	208350	53
Chromosome_1	208650	275
Chromosome_1	208950	861
Chromosome_1	209250	241
Chromosome_1	209550	352
Chromosome_1	209850	225
Chromosome_1	210150	153
Chromosome_1	210450	480
Chromosome_1	210750	289
Chromosome_1	211050	210
Chromosome_1	211350	195
Chromosome_1	211650	271
Chromosome_1	211950	1106
Chromosome_1	212250	146
Chromosome_1	212550	304
Chromosome_1	212850	236
Chromosome_1	213150	397
Chromosome_1	213450	296
Chromosome_1	213750	613
Chromosome_1	214050	426
Chromosome_1	214350	194
Chromosome_1	214650	139
Chromosome_1	214950	143
Chromosome_1	215250	43
Chromosome_1	215550	137
Chromosome_1	215850	59
Chromosome_1	216150	13
Chromosome_1	216450	56
Chromosome_1	216750	521
Chromosome_1	217050	28
Chromosome_1	217350	17
Chromosome_1	217650	14
Chromosome_1	217950	33
Chromosome_1	218250	811
Chromosome_1	218550	485
Chromosome_1	218850	544
Chromosome_1	219150	327
Chromosome_1	219450	72
Chromosome_1	219750	109
Chromosome_1	220050	97
Chromosome_1	220350	44
Chromosome_1	220650	73
Chromosome_1	220950	78
Chromosome_1	221250	175
Chromosome_1	221550	372
Chromosome_1	221850	401
Chromosome_1	222150	469
Chromosome_1	222450	362
Chromosome_1	222750	609
Chromosome_1	223050	258
Chromosome_1	223350	91
Chromosome_1	223650	172
Chromosome_1	223950	197
Chromosome_1	224250	112
Chromosome_1	224550	370
Chromosome_1	224850	909
Chromosome_1	225150	891
Chromosome_1	225450	519
Chromosome_1	225750	449
Chromosome_1	226050	117
Chromosome_1	226350	180
Chromosome_1	226650	131
Chromosome_1	226950	355
Chromosome_1	227250	296
Chromosome_1	227550	112
Chromosome_1	227850	170
Chromosome_1	228150	244
Chromosome_1	228450	128
Chromosome_1	228750	430
Chromosome_1	229050	164
Chromosome_1	229350	39
Chromosome_1	229650	77
Chromosome_1	229950	259
Chromosome_1	230250	96
Chromosome_1	230550	93
Chromosome_1	230850	27
Chromosome_1	231150	12
Chromosome_1	231450	19
Chromosome_1	231750	30
Chromosome_1	232050	19
Chromosome_1	232350	18
Chromosome_1	232650	44
Chromosome_1	232950	13
Chromosome_1	233250	14
Chromosome_1	233550	47
Chromosome_1	233850	120
Chromosome_1	234150	66
Chromosome_1	234450	79
Chromosome_1	234750	22
Chromosome_1	235050	73
Chromosome_1	235350	195
Chromosome_1	235650	72
Chromosome_1	235950	22
Chromosome_1	236250	59
Chromosome_1	236550	35
Chromosome_1	236850	46
Chromosome_1	237150	98
Chromosome_1	237450	99
Chromosome_1	237750	128
Chromosome_1	238050	52
Chromosome_1	238350	18
Chromosome_1	238650	55
Chromosome_1	238950	32
Chromosome_1	239250	23
Chromosome_1	239550	65
Chromosome_1	239850	158
Chromosome_1	240150	47
Chromosome_1	240450	33
Chromosome_1	240750	69
Chromosome_1	241050	157
Chromosome_1	241350	193
Chromosome_1	241650	103
Chromosome_1	241950	253
Chromosome_1	242250	121
Chromosome_1	242550	197
Chromosome_1	242850	171
Chromosome_1	243150	84
Chromosome_1	243450	80
Chromosome_1	243750	196
Chromosome_1	244050	189
Chromosome_1	244350	385
Chromosome_1	244650	123
Chromosome_1	244950	472
Chromosome_1	245250	774
Chromosome_1	245550	293
Chromosome_1	245850	153
Chromosome_1	246150	415
Chromosome_1	246450	990
Chromosome_1	246750	417
Chromosome_1	247050	232
Chromosome_1	247350	50
Chromosome_1	247650	87
Chromosome_1	247950	160
Chromosome_1	248250	178
Chromosome_1	248550	199
Chromosome_1	248850	143
Chromosome_1	249150	218
Chromosome_1	249450	79
Chromosome_1	249750	276
Chromosome_1	250050	91
Chromosome_1	250350	44
Chromosome_1	250650	57
Chromosome_1	250950	223
Chromosome_1	251250	813
Chromosome_1	251550	524
Chromosome_1	251850	682
Chromosome_1	252150	302
Chromosome_1	252450	462
Chromosome_1	252750	730
Chromosome_1	253050	558
Chromosome_1	253350	540
Chromosome_1	253650	224
Chromosome_1	253950	480
Chromosome_1	254250	672
Chromosome_1	254550	316
Chromosome_1	254850	171
Chromosome_1	255150	99
Chromosome_1	255450	375
Chromosome_1	255750	1010
Chromosome_1	256050	187
Chromosome_1	256350	560
Chromosome_1	256650	459
Chromosome_1	256950	147
Chromosome_1	257250	432
Chromosome_1	257550	685
Chromosome_1	257850	286
Chromosome_1	258150	52
Chromosome_1	258450	58
Chromosome_1	258750	116
Chromosome_1	259050	608
Chromosome_1	259350	237
Chromosome_1	259650	122
Chromosome_1	259950	86
Chromosome_1	260250	56
Chromosome_1	260550	75
Chromosome_1	260850	75
Chromosome_1	261150	51
Chromosome_1	261450	73
Chromosome_1	261750	32
Chromosome_1	262050	182
Chromosome_1	262350	189
Chromosome_1	262650	82
Chromosome_1	262950	43
Chromosome_1	263250	80
Chromosome_1	263550	102
Chromosome_1	263850	52
Chromosome_1	264150	110
Chromosome_1	264450	61
Chromosome_1	264750	62
Chromosome_1	265050	56
Chromosome_1	265350	87
Chromosome_1	265650	81
Chromosome_1	265950	75
Chromosome_1	266250	68
Chromosome_1	266550	113
Chromosome_1	266850	73
Chromosome_1	267150	70
Chromosome_1	267450	180
Chromosome_1	267750	80
Chromosome_1	268050	158
Chromosome_1	268350	72
Chromosome_1	268650	105
Chromosome_1	268950	246
Chromosome_1	269250	63
Chromosome_1	269550	97
Chromosome_1	269850	62
Chromosome_1	270150	52
Chromosome_1	270450	55
Chromosome_1	270750	198
Chromosome_1	271050	96
Chromosome_1	271350	95
Chromosome_1	271650	155
Chromosome_1	271950	122
Chromosome_1	272250	151
Chromosome_1	272550	133
Chromosome_1	272850	36
Chromosome_1	273150	77
Chromosome_1	273450	169
Chromosome_1	273750	295
Chromosome_1	274050	214
Chromosome_1	274350	249
Chromosome_1	274650	149
Chromosome_1	274950	61
Chromosome_1	275250	64
Chromosome_1	275550	75
Chromosome_1	275850	39
Chromosome_1	276150	57
Chromosome_1	276450	33
Chromosome_1	276750	43
Chromosome_1	277050	62
Chromosome_1	277350	126
Chromosome_1	277650	175
Chromosome_1	277950	154
Chromosome_1	278250	36
Chromosome_1	278550	16
Chromosome_1	278850	30
Chromosome_1	279150	34
Chromosome_1	279450	76
Chromosome_1	279750	66
Chromosome_1	280050	89
Chromosome_1	280350	149
Chromosome_1	280650	130
Chromosome_1	280950	145
Chromosome_1	281250	53
Chromosome_1	281550	13
Chromosome_1	281850	68
Chromosome_1	282150	42
Chromosome_1	282450	37
Chromosome_1	282750	54
Chromosome_1	283050	85
Chromosome_1	283350	166
Chromosome_1	283650	196
Chromosome_1	283950	35
Chromosome_1	284250	31
Chromosome_1	284550	39
Chromosome_1	284850	100
Chromosome_1	285150	75
Chromosome_1	285450	113
Chromosome_1	285750	115
Chromosome_1	286050	123
Chromosome_1	286350	20
Chromosome_1	286650	33
Chromosome_1	286950	67
Chromosome_1	287250	49
Chromosome_1	287550	133
Chromosome_1	287850	117
Chromosome_1	288150	168
Chromosome_1	288450	110
Chromosome_1	288750	80
Chromosome_1	289050	18
Chromosome_1	289350	15
Chromosome_1	289650	17
Chromosome_1	289950	6
Chromosome_1	290250	23
Chromosome_1	290550	44
Chromosome_1	290850	20
Chromosome_1	291150	13
Chromosome_1	291450	6
Chromosome_1	291750	39
Chromosome_1	292050	22
Chromosome_1	292350	56
Chromosome_1	292650	47
Chromosome_1	292950	67
Chromosome_1	293250	35
Chromosome_1	293550	55
Chromosome_1	293850	40
Chromosome_1	294150	73
Chromosome_1	294450	233
Chromosome_1	294750	345
Chromosome_1	295050	323
Chromosome_1	295350	231
Chromosome_1	295650	311
Chromosome_1	295950	730
Chromosome_1	296250	431
Chromosome_1	296550	248
Chromosome_1	296850	303
Chromosome_1	297150	895
Chromosome_1	297450	370
Chromosome_1	297750	353
Chromosome_1	298050	607
Chromosome_1	298350	235
Chromosome_1	298650	121
Chromosome_1	298950	172
Chromosome_1	299250	332
Chromosome_1	299550	570
Chromosome_1	299850	512
Chromosome_1	300150	228
Chromosome_1	300450	142
Chromosome_1	300750	118
Chromosome_1	301050	83
Chromosome_1	301350	109
Chromosome_1	301650	39
Chromosome_1	301950	17
Chromosome_1	302250	64
Chromosome_1	302550	86
Chromosome_1	302850	137
Chromosome_1	303150	247
Chromosome_1	303450	217
Chromosome_1	303750	53
Chromosome_1	304050	153
Chromosome_1	304350	211
Chromosome_1	304650	42
Chromosome_1	304950	62
Chromosome_1	305250	63
Chromosome_1	305550	55
Chromosome_1	305850	37
Chromosome_1	306150	44
Chromosome_1	306450	105
Chromosome_1	306750	170
Chromosome_1	307050	68
Chromosome_1	307350	37
Chromosome_1	307650	33
Chromosome_1	307950	72
Chromosome_1	308250	117
Chromosome_1	308550	137
Chromosome_1	308850	181
Chromosome_1	309150	205
Chromosome_1	309450	112
Chromosome_1	309750	136
Chromosome_1	310050	239
Chromosome_1	310350	220
Chromosome_1	310650	126
Chromosome_1	310950	103
Chromosome_1	311250	8
Chromosome_1	311550	35
Chromosome_1	311850	42
Chromosome_1	312150	36
Chromosome_1	312450	51
Chromosome_1	312750	65
Chromosome_1	313050	85
Chromosome_1	313350	38
Chromosome_1	313650	90
Chromosome_1	313950	117
Chromosome_1	314250	115
Chromosome_1	314550	67
Chromosome_1	314850	147
Chromosome_1	315150	31
Chromosome_1	315450	28
Chromosome_1	315750	48
Chromosome_1	316050	75
Chromosome_1	316350	71
Chromosome_1	316650	43
Chromosome_1	316950	201
Chromosome_1	317250	424
Chromosome_1	317550	129
Chromosome_1	317850	122
Chromosome_1	318150	139
Chromosome_1	318450	22
Chromosome_1	318750	22
Chromosome_1	319050	80
Chromosome_1	319350	81
Chromosome_1	319650	96
Chromosome_1	319950	101
Chromosome_1	320250	27
Chromosome_1	320550	69
Chromosome_1	320850	89
Chromosome_1	321150	208
Chromosome_1	321450	137
Chromosome_1	321750	58
Chromosome_1	322050	89
Chromosome_1	322350	96
Chromosome_1	322650	53
Chromosome_1	322950	37
Chromosome_1	323250	22
Chromosome_1	323550	64
Chromosome_1	323850	71
Chromosome_1	324150	190
Chromosome_1	324450	184
Chromosome_1	324750	79
Chromosome_1	325050	28
Chromosome_1	325350	35
Chromosome_1	325650	31
Chromosome_1	325950	86
Chromosome_1	326250	248
Chromosome_1	326550	516
Chromosome_1	326850	310
Chromosome_1	327150	111
Chromosome_1	327450	208
Chromosome_1	327750	954
Chromosome_1	328050	344
Chromosome_1	328350	312
Chromosome_1	328650	208
Chromosome_1	328950	210
Chromosome_1	329250	233
Chromosome_1	329550	470
Chromosome_1	329850	320
Chromosome_1	330150	124
Chromosome_1	330450	111
Chromosome_1	330750	233
Chromosome_1	331050	717
Chromosome_1	331350	730
Chromosome_1	331650	414
Chromosome_1	331950	136
Chromosome_1	332250	41
Chromosome_1	332550	73
Chromosome_1	332850	455
Chromosome_1	333150	202
Chromosome_1	333450	140
Chromosome_1	333750	66
Chromosome_1	334050	70
Chromosome_1	334350	386
Chromosome_1	334650	429
Chromosome_1	334950	295
Chromosome_1	335250	206
Chromosome_1	335550	501
Chromosome_1	335850	66
Chromosome_1	336150	56
Chromosome_1	336450	97
Chromosome_1	336750	42
Chromosome_1	337050	53
Chromosome_1	337350	107
Chromosome_1	337650	38
Chromosome_1	337950	35
Chromosome_1	338250	142
Chromosome_1	338550	183
Chromosome_1	338850	141
Chromosome_1	339150	336
Chromosome_1	339450	370
Chromosome_1	339750	611
Chromosome_1	340050	703
Chromosome_1	340350	469
Chromosome_1	340650	149
Chromosome_1	340950	378
Chromosome_1	341250	283
Chromosome_1	341550	321
Chromosome_1	341850	329
Chromosome_1	342150	149
Chromosome_1	342450	689
Chromosome_1	342750	500
Chromosome_1	343050	438
Chromosome_1	343350	320
Chromosome_1	343650	207
Chromosome_1	343950	296
Chromosome_1	344250	176
Chromosome_1	344550	139
Chromosome_1	344850	131
Chromosome_1	345150	333
Chromosome_1	345450	200
Chromosome_1	345750	73
Chromosome_1	346050	42
Chromosome_1	346350	156
Chromosome_1	346650	85
Chromosome_1	346950	44
Chromosome_1	347250	35
Chromosome_1	347550	12
Chromosome_1	347850	40
Chromosome_1	348150	32
Chromosome_1	348450	61
Chromosome_1	348750	46
Chromosome_1	349050	28
Chromosome_1	349350	120
Chromosome_1	349650	44
Chromosome_1	349950	25
Chromosome_1	350250	14
Chromosome_1	350550	15
Chromosome_1	350850	18
Chromosome_1	351150	30
Chromosome_1	351450	14
Chromosome_1	351750	12
Chromosome_1	352050	46
Chromosome_1	352350	61
Chromosome_1	352650	51
Chromosome_1	352950	28
Chromosome_1	353250	18
Chromosome_1	353550	23
Chromosome_1	353850	27
Chromosome_1	354150	17
Chromosome_1	354450	23
Chromosome_1	354750	16
Chromosome_1	355050	33
Chromosome_1	355350	44
Chromosome_1	355650	18
Chromosome_1	355950	86
Chromosome_1	356250	5
Chromosome_1	356550	7
Chromosome_1	356850	24
Chromosome_1	357150	52
Chromosome_1	357450	58
Chromosome_1	357750	58
Chromosome_1	358050	67
Chromosome_1	358350	36
Chromosome_1	358650	26
Chromosome_1	358950	11
Chromosome_1	359250	100
Chromosome_1	359550	240
Chromosome_1	359850	192
Chromosome_1	360150	70
Chromosome_1	360450	108
Chromosome_1	360750	91
Chromosome_1	361050	72
Chromosome_1	361350	17
Chromosome_1	361650	19
Chromosome_1	361950	19
Chromosome_1	362250	23
Chromosome_1	362550	78
Chromosome_1	362850	22
Chromosome_1	363150	16
Chromosome_1	363450	23
Chromosome_1	363750	28
Chromosome_1	364050	16
Chromosome_1	364350	23
Chromosome_1	364650	42
Chromosome_1	364950	33
Chromosome_1	365250	219
Chromosome_1	365550	568
Chromosome_1	365850	181
Chromosome_1	366150	99
Chromosome_1	366450	83
Chromosome_1	366750	115
Chromosome_1	367050	69
Chromosome_1	367350	21
Chromosome_1	367650	50
Chromosome_1	367950	178
Chromosome_1	368250	173
Chromosome_1	368550	152
Chromosome_1	368850	253
Chromosome_1	369150	180
Chromosome_1	369450	140
Chromosome_1	369750	87
Chromosome_1	370050	239
Chromosome_1	370350	371
Chromosome_1	370650	813
Chromosome_1	370950	291
Chromosome_1	371250	273
Chromosome_1	371550	563
Chromosome_1	371850	359
Chromosome_1	372150	1206
Chromosome_1	372450	568
Chromosome_1	372750	752
Chromosome_1	373050	484
Chromosome_1	373350	460
Chromosome_1	373650	187
Chromosome_1	373950	320
Chromosome_1	374250	423
Chromosome_1	374550	436
Chromosome_1	374850	423
Chromosome_1	375150	444
Chromosome_1	375450	172
Chromosome_1	375750	496
Chromosome_1	376050	570
Chromosome_1	376350	483
Chromosome_1	376650	491
Chromosome_1	376950	98
Chromosome_1	377250	132
Chromosome_1	377550	107
Chromosome_1	377850	292
Chromosome_1	378150	432
Chromosome_1	378450	159
Chromosome_1	378750	79
Chromosome_1	379050	253
Chromosome_1	379350	303
Chromosome_1	379650	319
Chromosome_1	379950	512
Chromosome_1	380250	593
Chromosome_1	380550	1075
Chromosome_1	380850	433
Chromosome_1	381150	527
Chromosome_1	381450	697
Chromosome_1	381750	1095
Chromosome_1	382050	713
Chromosome_1	382350	1172
Chromosome_1	382650	238
Chromosome_1	382950	190
Chromosome_1	383250	215
Chromosome_1	383550	392
Chromosome_1	383850	125
Chromosome_1	384150	94
Chromosome_1	384450	328
Chromosome_1	384750	65
Chromosome_1	385050	508
Chromosome_1	385350	288
Chromosome_1	385650	154
Chromosome_1	385950	168
Chromosome_1	386250	117
Chromosome_1	386550	97
Chromosome_1	386850	115
Chromosome_1	387150	223
Chromosome_1	387450	201
Chromosome_1	387750	307
Chromosome_1	388050	176
Chromosome_1	388350	301
Chromosome_1	388650	68
Chromosome_1	388950	27
Chromosome_1	389250	104
Chromosome_1	389550	231
Chromosome_1	389850	94
Chromosome_1	390150	153
Chromosome_1	390450	291
Chromosome_1	390750	335
Chromosome_1	391050	61
Chromosome_1	391350	89
Chromosome_1	391650	216
Chromosome_1	391950	181
Chromosome_1	392250	84
Chromosome_1	392550	160
Chromosome_1	392850	425
Chromosome_1	393150	110
Chromosome_1	393450	199
Chromosome_1	393750	143
Chromosome_1	394050	130
Chromosome_1	394350	249
Chromosome_1	394650	225
Chromosome_1	394950	96
Chromosome_1	395250	171
Chromosome_1	395550	203
Chromosome_1	395850	144
Chromosome_1	396150	178
Chromosome_1	396450	122
Chromosome_1	396750	93
Chromosome_1	397050	47
Chromosome_1	397350	60
Chromosome_1	397650	161
Chromosome_1	397950	114
Chromosome_1	398250	275
Chromosome_1	398550	68
Chromosome_1	398850	65
Chromosome_1	399150	147
Chromosome_1	399450	50
Chromosome_1	399750	32
Chromosome_1	400050	35
Chromosome_1	400350	132
Chromosome_1	400650	203
Chromosome_1	400950	117
Chromosome_1	401250	244
Chromosome_1	401550	222
Chromosome_1	401850	132
Chromosome_1	402150	49
Chromosome_1	402450	85
Chromosome_1	402750	105
Chromosome_1	403050	120
Chromosome_1	403350	222
Chromosome_1	403650	44
Chromosome_1	403950	83
Chromosome_1	404250	124
Chromosome_1	404550	32
Chromosome_1	404850	220
Chromosome_1	405150	218
Chromosome_1	405450	42
Chromosome_1	405750	41
Chromosome_1	406050	35
Chromosome_1	406350	94
Chromosome_1	406650	46
Chromosome_1	406950	83
Chromosome_1	407250	80
Chromosome_1	407550	159
Chromosome_1	407850	134
Chromosome_1	408150	66
Chromosome_1	408450	37
Chromosome_1	408750	30
Chromosome_1	409050	82
Chromosome_1	409350	179
Chromosome_1	409650	39
Chromosome_1	409950	17
Chromosome_1	410250	70
Chromosome_1	410550	120
Chromosome_1	410850	234
Chromosome_1	411150	206
Chromosome_1	411450	483
Chromosome_1	411750	104
Chromosome_1	412050	187
Chromosome_1	412350	260
Chromosome_1	412650	180
Chromosome_1	412950	193
Chromosome_1	413250	353
Chromosome_1	413550	150
Chromosome_1	413850	107
Chromosome_1	414150	32
Chromosome_1	414450	130
Chromosome_1	414750	114
Chromosome_1	415050	32
Chromosome_1	415350	39
Chromosome_1	415650	116
Chromosome_1	415950	166
Chromosome_1	416250	72
Chromosome_1	416550	32
Chromosome_1	416850	90
Chromosome_1	417150	184
Chromosome_1	417450	560
Chromosome_1	417750	214
Chromosome_1	418050	116
Chromosome_1	418350	106
Chromosome_1	418650	331
Chromosome_1	418950	141
Chromosome_1	419250	311
Chromosome_1	419550	128
Chromosome_1	419850	72
Chromosome_1	420150	15
Chromosome_1	420450	13
Chromosome_1	420750	49
Chromosome_1	421050	96
Chromosome_1	421350	87
Chromosome_1	421650	96
Chromosome_1	421950	39
Chromosome_1	422250	57
Chromosome_1	422550	74
Chromosome_1	422850	29
Chromosome_1	423150	17
Chromosome_1	423450	112
Chromosome_1	423750	84
Chromosome_1	424050	70
Chromosome_1	424350	82
Chromosome_1	424650	43
Chromosome_1	424950	34
Chromosome_1	425250	31
Chromosome_1	425550	11
Chromosome_1	425850	36
Chromosome_1	426150	57
Chromosome_1	426450	107
Chromosome_1	426750	143
Chromosome_1	427050	137
Chromosome_1	427350	10
Chromosome_1	427650	48
Chromosome_1	427950	120
Chromosome_1	428250	139
Chromosome_1	428550	26
Chromosome_1	428850	37
Chromosome_1	429150	48
Chromosome_1	429450	56
Chromosome_1	429750	47
Chromosome_1	430050	93
Chromosome_1	430350	96
Chromosome_1	430650	112
Chromosome_1	430950	90
Chromosome_1	431250	25
Chromosome_1	431550	31
Chromosome_1	431850	86
Chromosome_1	432150	49
Chromosome_1	432450	41
Chromosome_1	432750	33
Chromosome_1	433050	21
Chromosome_1	433350	11
Chromosome_1	433650	48
Chromosome_1	433950	196
Chromosome_1	434250	205
Chromosome_1	434550	122
Chromosome_1	434850	171
Chromosome_1	435150	316
Chromosome_1	435450	68
Chromosome_1	435750	147
Chromosome_1	436050	39
Chromosome_1	436350	36
Chromosome_1	436650	26
Chromosome_1	436950	39
Chromosome_1	437250	66
Chromosome_1	437550	68
Chromosome_1	437850	195
Chromosome_1	438150	143
Chromosome_1	438450	16
Chromosome_1	438750	16
Chromosome_1	439050	21
Chromosome_1	439350	59
Chromosome_1	439650	36
Chromosome_1	439950	41
Chromosome_1	440250	166
Chromosome_1	440550	137
Chromosome_1	440850	56
Chromosome_1	441150	159
Chromosome_1	441450	21
Chromosome_1	441750	33
Chromosome_1	442050	34
Chromosome_1	442350	17
Chromosome_1	442650	5
Chromosome_1	442950	12
Chromosome_1	443250	23
Chromosome_1	443550	149
Chromosome_1	443850	227
Chromosome_1	444150	93
Chromosome_1	444450	142
Chromosome_1	444750	248
Chromosome_1	445050	87
Chromosome_1	445350	77
Chromosome_1	445650	130
Chromosome_1	445950	114
Chromosome_1	446250	204
Chromosome_1	446550	230
Chromosome_1	446850	340
Chromosome_1	447150	262
Chromosome_1	447450	95
Chromosome_1	447750	41
Chromosome_1	448050	72
Chromosome_1	448350	73
Chromosome_1	448650	147
Chromosome_1	448950	131
Chromosome_1	449250	158
Chromosome_1	449550	157
Chromosome_1	449850	548
Chromosome_1	450150	894
Chromosome_1	450450	876
Chromosome_1	450750	832
Chromosome_1	451050	325
Chromosome_1	451350	184
Chromosome_1	451650	249
Chromosome_1	451950	397
Chromosome_1	452250	715
Chromosome_1	452550	253
Chromosome_1	452850	514
Chromosome_1	453150	764
Chromosome_1	453450	682
Chromosome_1	453750	333
Chromosome_1	454050	1345
Chromosome_1	454350	422
Chromosome_1	454650	399
Chromosome_1	454950	178
Chromosome_1	455250	84
Chromosome_1	455550	133
Chromosome_1	455850	76
Chromosome_1	456150	75
Chromosome_1	456450	45
Chromosome_1	456750	134
Chromosome_1	457050	250
Chromosome_1	457350	119
Chromosome_1	457650	406
Chromosome_1	457950	177
Chromosome_1	458250	196
Chromosome_1	458550	99
Chromosome_1	458850	35
Chromosome_1	459150	204
Chromosome_1	459450	164
Chromosome_1	459750	110
Chromosome_1	460050	179
Chromosome_1	460350	140
Chromosome_1	460650	33
Chromosome_1	460950	19
Chromosome_1	461250	17
Chromosome_1	461550	30
Chromosome_1	461850	32
Chromosome_1	462150	27
Chromosome_1	462450	33
Chromosome_1	462750	37
Chromosome_1	463050	6
Chromosome_1	463350	58
Chromosome_1	463650	87
Chromosome_1	463950	179
Chromosome_1	464250	118
Chromosome_1	464550	19
Chromosome_1	464850	21
Chromosome_1	465150	42
Chromosome_1	465450	62
Chromosome_1	465750	23
Chromosome_1	466050	14
Chromosome_1	466350	11
Chromosome_1	466650	27
Chromosome_1	466950	16
Chromosome_1	467250	49
Chromosome_1	467550	114
Chromosome_1	467850	12
Chromosome_1	468150	14
Chromosome_1	468450	26
Chromosome_1	468750	16
Chromosome_1	469050	12
Chromosome_1	469350	18
Chromosome_1	469650	14
Chromosome_1	469950	77
Chromosome_1	470250	126
Chromosome_1	470550	18
Chromosome_1	470850	43
Chromosome_1	471150	14
Chromosome_1	471450	31
Chromosome_1	471750	34
Chromosome_1	472050	29
Chromosome_1	472350	20
Chromosome_1	472650	31
Chromosome_1	472950	14
Chromosome_1	473250	7
Chromosome_1	473550	179
Chromosome_1	473850	596
Chromosome_1	474150	82
Chromosome_1	474450	161
Chromosome_1	474750	213
Chromosome_1	475050	537
Chromosome_1	475350	478
Chromosome_1	475650	513
Chromosome_1	475950	105
Chromosome_1	476250	120
Chromosome_1	476550	48
Chromosome_1	476850	100
Chromosome_1	477150	119
Chromosome_1	477450	118
Chromosome_1	477750	76
Chromosome_1	478050	94
Chromosome_1	478350	146
Chromosome_1	478650	119
Chromosome_1	478950	161
Chromosome_1	479250	178
Chromosome_1	479550	188
Chromosome_1	479850	275
Chromosome_1	480150	212
Chromosome_1	480450	203
Chromosome_1	480750	51
Chromosome_1	481050	70
Chromosome_1	481350	304
Chromosome_1	481650	763
Chromosome_1	481950	396
Chromosome_1	482250	414
Chromosome_1	482550	184
Chromosome_1	482850	184
Chromosome_1	483150	290
Chromosome_1	483450	153
Chromosome_1	483750	90
Chromosome_1	484050	170
Chromosome_1	484350	129
Chromosome_1	484650	64
Chromosome_1	484950	80
Chromosome_1	485250	28
Chromosome_1	485550	15
Chromosome_1	485850	45
Chromosome_1	486150	56
Chromosome_1	486450	91
Chromosome_1	486750	50
Chromosome_1	487050	55
Chromosome_1	487350	35
Chromosome_1	487650	27
Chromosome_1	487950	66
Chromosome_1	488250	52
Chromosome_1	488550	84
Chromosome_1	488850	41
Chromosome_1	489150	42
Chromosome_1	489450	45
Chromosome_1	489750	49
Chromosome_1	490050	97
Chromosome_1	490350	149
Chromosome_1	490650	47
Chromosome_1	490950	59
Chromosome_1	491250	42
Chromosome_1	491550	28
Chromosome_1	491850	68
Chromosome_1	492150	228
Chromosome_1	492450	213
Chromosome_1	492750	34
Chromosome_1	493050	56
Chromosome_1	493350	42
Chromosome_1	493650	83
Chromosome_1	493950	102
Chromosome_1	494250	66
Chromosome_1	494550	47
Chromosome_1	494850	259
Chromosome_1	495150	71
Chromosome_1	495450	94
Chromosome_1	495750	55
Chromosome_1	496050	80
Chromosome_1	496350	318
Chromosome_1	496650	116
Chromosome_1	496950	92
Chromosome_1	497250	270
Chromosome_1	497550	71
Chromosome_1	497850	104
Chromosome_1	498150	462
Chromosome_1	498450	105
Chromosome_1	498750	135
Chromosome_1	499050	559
Chromosome_1	499350	515
Chromosome_1	499650	429
Chromosome_1	499950	1029
Chromosome_1	500250	718
Chromosome_1	500550	304
Chromosome_1	500850	366
Chromosome_1	501150	1135
Chromosome_1	501450	869
Chromosome_1	501750	310
Chromosome_1	502050	33
Chromosome_1	502350	164
Chromosome_1	502650	779
Chromosome_1	502950	344
Chromosome_1	503250	216
Chromosome_1	503550	556
Chromosome_1	503850	411
Chromosome_1	504150	180
Chromosome_1	504450	61
Chromosome_1	504750	95
Chromosome_1	505050	113
Chromosome_1	505350	129
Chromosome_1	505650	233
Chromosome_1	505950	287
Chromosome_1	506250	440
Chromosome_1	506550	134
Chromosome_1	506850	25
Chromosome_1	507150	11
Chromosome_1	507450	89
Chromosome_1	507750	562
Chromosome_1	508050	640
Chromosome_1	508350	167
Chromosome_1	508650	53
Chromosome_1	508950	80
Chromosome_1	509250	140
Chromosome_1	509550	59
Chromosome_1	509850	62
Chromosome_1	510150	252
Chromosome_1	510450	172
Chromosome_1	510750	386
Chromosome_1	511050	454
Chromosome_1	511350	111
Chromosome_1	511650	97
Chromosome_1	511950	71
Chromosome_1	512250	204
Chromosome_1	512550	165
Chromosome_1	512850	85
Chromosome_1	513150	98
Chromosome_1	513450	198
Chromosome_1	513750	124
Chromosome_1	514050	210
Chromosome_1	514350	97
Chromosome_1	514650	63
Chromosome_1	514950	81
Chromosome_1	515250	215
Chromosome_1	515550	476
Chromosome_1	515850	158
Chromosome_1	516150	170
Chromosome_1	516450	40
Chromosome_1	516750	47
Chromosome_1	517050	76
Chromosome_1	517350	633
Chromosome_1	517650	451
Chromosome_1	517950	304
Chromosome_1	518250	72
Chromosome_1	518550	237
Chromosome_1	518850	72
Chromosome_1	519150	200
Chromosome_1	519450	148
Chromosome_1	519750	153
Chromosome_1	520050	54
Chromosome_1	520350	28
Chromosome_1	520650	31
Chromosome_1	520950	63
Chromosome_1	521250	55
Chromosome_1	521550	365
Chromosome_1	521850	254
Chromosome_1	522150	149
Chromosome_1	522450	84
Chromosome_1	522750	58
Chromosome_1	523050	67
Chromosome_1	523350	173
Chromosome_1	523650	105
Chromosome_1	523950	262
Chromosome_1	524250	309
Chromosome_1	524550	156
Chromosome_1	524850	148
Chromosome_1	525150	192
Chromosome_1	525450	106
Chromosome_1	525750	82
Chromosome_1	526050	36
Chromosome_1	526350	28
Chromosome_1	526650	20
Chromosome_1	526950	18
Chromosome_1	527250	34
Chromosome_1	527550	27
Chromosome_1	527850	43
Chromosome_1	528150	80
Chromosome_1	528450	292
Chromosome_1	528750	51
Chromosome_1	529050	58
Chromosome_1	529350	324
Chromosome_1	529650	244
Chromosome_1	529950	75
Chromosome_1	530250	30
Chromosome_1	530550	88
Chromosome_1	530850	53
Chromosome_1	531150	45
Chromosome_1	531450	53
Chromosome_1	531750	140
Chromosome_1	532050	452
Chromosome_1	532350	212
Chromosome_1	532650	416
Chromosome_1	532950	86
Chromosome_1	533250	156
Chromosome_1	533550	257
Chromosome_1	533850	341
Chromosome_1	534150	940
Chromosome_1	534450	111
Chromosome_1	534750	131
Chromosome_1	535050	171
Chromosome_1	535350	169
Chromosome_1	535650	79
Chromosome_1	535950	66
Chromosome_1	536250	46
Chromosome_1	536550	55
Chromosome_1	536850	188
Chromosome_1	537150	54
Chromosome_1	537450	44
Chromosome_1	537750	234
Chromosome_1	538050	101
Chromosome_1	538350	35
Chromosome_1	538650	145
Chromosome_1	538950	124
Chromosome_1	539250	139
Chromosome_1	539550	73
Chromosome_1	539850	225
Chromosome_1	540150	112
Chromosome_1	540450	129
Chromosome_1	540750	86
Chromosome_1	541050	99
Chromosome_1	541350	40
Chromosome_1	541650	78
Chromosome_1	541950	122
Chromosome_1	542250	194
Chromosome_1	542550	93
Chromosome_1	542850	44
Chromosome_1	543150	18
Chromosome_1	543450	159
Chromosome_1	543750	81
Chromosome_1	544050	208
Chromosome_1	544350	229
Chromosome_1	544650	69
Chromosome_1	544950	189
Chromosome_1	545250	63
Chromosome_1	545550	24
Chromosome_1	545850	15
Chromosome_1	546150	105
Chromosome_1	546450	102
Chromosome_1	546750	62
Chromosome_1	547050	40
Chromosome_1	547350	47
Chromosome_1	547650	41
Chromosome_1	547950	46
Chromosome_1	548250	15
Chromosome_1	548550	98
Chromosome_1	548850	96
Chromosome_1	549150	57
Chromosome_1	549450	77
Chromosome_1	549750	43
Chromosome_1	550050	23
Chromosome_1	550350	34
Chromosome_1	550650	21
Chromosome_1	550950	39
Chromosome_1	551250	39
Chromosome_1	551550	22
Chromosome_1	551850	11
Chromosome_1	552150	13
Chromosome_1	552450	22
Chromosome_1	552750	26
Chromosome_1	553050	14
Chromosome_1	553350	10
Chromosome_1	553650	91
Chromosome_1	553950	118
Chromosome_1	554250	83
Chromosome_1	554550	16
Chromosome_1	554850	16
Chromosome_1	555150	11
Chromosome_1	555450	4
Chromosome_1	555750	4
Chromosome_1	556050	5
Chromosome_1	556350	11
Chromosome_1	556650	19
Chromosome_1	556950	13
Chromosome_1	557250	64
Chromosome_1	557550	14
Chromosome_1	557850	12
Chromosome_1	558150	7
Chromosome_1	558450	5
Chromosome_1	558750	8
Chromosome_1	559050	30
Chromosome_1	559350	60
Chromosome_1	559650	54
Chromosome_1	559950	111
Chromosome_1	560250	32
Chromosome_1	560550	45
Chromosome_1	560850	37
Chromosome_1	561150	80
Chromosome_1	561450	37
Chromosome_1	561750	26
Chromosome_1	562050	69
Chromosome_1	562350	41
Chromosome_1	562650	35
Chromosome_1	562950	143
Chromosome_1	563250	63
Chromosome_1	563550	459
Chromosome_1	563850	88
Chromosome_1	564150	95
Chromosome_1	564450	224
Chromosome_1	564750	408
Chromosome_1	565050	182
Chromosome_1	565350	94
Chromosome_1	565650	81
Chromosome_1	565950	89
Chromosome_1	566250	488
Chromosome_1	566550	335
Chromosome_1	566850	234
Chromosome_1	567150	419
Chromosome_1	567450	197
Chromosome_1	567750	174
Chromosome_1	568050	186
Chromosome_1	568350	200
Chromosome_1	568650	129
Chromosome_1	568950	36
Chromosome_1	569250	255
Chromosome_1	569550	142
Chromosome_1	569850	130
Chromosome_1	570150	392
Chromosome_1	570450	211
Chromosome_1	570750	393
Chromosome_1	571050	137
Chromosome_1	571350	387
Chromosome_1	571650	438
Chromosome_1	571950	105
Chromosome_1	572250	164
Chromosome_1	572550	217
Chromosome_1	572850	611
Chromosome_1	573150	167
Chromosome_1	573450	358
Chromosome_1	573750	40
Chromosome_1	574050	63
Chromosome_1	574350	381
Chromosome_1	574650	183
Chromosome_1	574950	377
Chromosome_1	575250	198
Chromosome_1	575550	203
Chromosome_1	575850	275
Chromosome_1	576150	462
Chromosome_1	576450	707
Chromosome_1	576750	445
Chromosome_1	577050	193
Chromosome_1	577350	173
Chromosome_1	577650	132
Chromosome_1	577950	326
Chromosome_1	578250	191
Chromosome_1	578550	69
Chromosome_1	578850	706
Chromosome_1	579150	173
Chromosome_1	579450	185
Chromosome_1	579750	414
Chromosome_1	580050	217
Chromosome_1	580350	262
Chromosome_1	580650	409
Chromosome_1	580950	232
Chromosome_1	581250	348
Chromosome_1	581550	246
Chromosome_1	581850	82
Chromosome_1	582150	43
Chromosome_1	582450	66
Chromosome_1	582750	153
Chromosome_1	583050	123
Chromosome_1	583350	54
Chromosome_1	583650	39
Chromosome_1	583950	11
Chromosome_1	584250	39
Chromosome_1	584550	318
Chromosome_1	584850	337
Chromosome_1	585150	260
Chromosome_1	585450	53
Chromosome_1	585750	29
Chromosome_1	586050	110
Chromosome_1	586350	93
Chromosome_1	586650	57
Chromosome_1	586950	84
Chromosome_1	587250	77
Chromosome_1	587550	78
Chromosome_1	587850	24
Chromosome_1	588150	16
Chromosome_1	588450	11
Chromosome_1	588750	24
Chromosome_1	589050	123
Chromosome_1	589350	46
Chromosome_1	589650	194
Chromosome_1	589950	104
Chromosome_1	590250	20
Chromosome_1	590550	48
Chromosome_1	590850	104
Chromosome_1	591150	174
Chromosome_1	591450	64
Chromosome_1	591750	95
Chromosome_1	592050	37
Chromosome_1	592350	19
Chromosome_1	592650	114
Chromosome_1	592950	85
Chromosome_1	593250	84
Chromosome_1	593550	81
Chromosome_1	593850	126
Chromosome_1	594150	304
Chromosome_1	594450	101
Chromosome_1	594750	109
Chromosome_1	595050	148
Chromosome_1	595350	192
Chromosome_1	595650	275
Chromosome_1	595950	595
Chromosome_1	596250	262
Chromosome_1	596550	212
Chromosome_1	596850	253
Chromosome_1	597150	363
Chromosome_1	597450	151
Chromosome_1	597750	101
Chromosome_1	598050	29
Chromosome_1	598350	51
Chromosome_1	598650	26
Chromosome_1	598950	34
Chromosome_1	599250	14
Chromosome_1	599550	10
[truncated: 39,913 more rows]

## Sheet: BAY124_reverse
chro	pos	count
Chromosome_1	150	12
Chromosome_1	450	300
Chromosome_1	750	418
Chromosome_1	1050	376
Chromosome_1	1350	511
Chromosome_1	1650	461
Chromosome_1	1950	287
Chromosome_1	2250	583
Chromosome_1	2550	1494
Chromosome_1	2850	1273
Chromosome_1	3150	519
Chromosome_1	3450	1015
Chromosome_1	3750	383
Chromosome_1	4050	1586
Chromosome_1	4350	1312
Chromosome_1	4650	1737
Chromosome_1	4950	1180
Chromosome_1	5250	1291
Chromosome_1	5550	701
Chromosome_1	5850	113
Chromosome_1	6150	30
Chromosome_1	6450	29
Chromosome_1	6750	34
Chromosome_1	7050	101
Chromosome_1	7350	440
Chromosome_1	7650	153
Chromosome_1	7950	110
Chromosome_1	8250	675
Chromosome_1	8550	793
Chromosome_1	8850	474
Chromosome_1	9150	436
Chromosome_1	9450	901
Chromosome_1	9750	391
Chromosome_1	10050	229
Chromosome_1	10350	273
Chromosome_1	10650	205
Chromosome_1	10950	228
Chromosome_1	11250	166
Chromosome_1	11550	71
Chromosome_1	11850	52
Chromosome_1	12150	161
Chromosome_1	12450	219
Chromosome_1	12750	261
Chromosome_1	13050	151
Chromosome_1	13350	139
Chromosome_1	13650	484
Chromosome_1	13950	196
Chromosome_1	14250	378
Chromosome_1	14550	382
Chromosome_1	14850	38
Chromosome_1	15150	20
Chromosome_1	15450	32
Chromosome_1	15750	33
Chromosome_1	16050	178
Chromosome_1	16350	267
Chromosome_1	16650	145
Chromosome_1	16950	60
Chromosome_1	17250	91
Chromosome_1	17550	248
Chromosome_1	17850	119
Chromosome_1	18150	80
Chromosome_1	18450	424
Chromosome_1	18750	63
Chromosome_1	19050	73
Chromosome_1	19350	44
Chromosome_1	19650	27
Chromosome_1	19950	19
Chromosome_1	20250	14
Chromosome_1	20550	27
Chromosome_1	20850	16
Chromosome_1	21150	85
Chromosome_1	21450	112
Chromosome_1	21750	100
Chromosome_1	22050	149
Chromosome_1	22350	331
Chromosome_1	22650	125
Chromosome_1	22950	208
Chromosome_1	23250	123
Chromosome_1	23550	66
Chromosome_1	23850	119
Chromosome_1	24150	44
Chromosome_1	24450	202
Chromosome_1	24750	370
Chromosome_1	25050	52
Chromosome_1	25350	183
Chromosome_1	25650	89
Chromosome_1	25950	53
Chromosome_1	26250	71
Chromosome_1	26550	186
Chromosome_1	26850	83
Chromosome_1	27150	330
Chromosome_1	27450	99
Chromosome_1	27750	115
Chromosome_1	28050	35
Chromosome_1	28350	53
Chromosome_1	28650	121
Chromosome_1	28950	96
Chromosome_1	29250	362
Chromosome_1	29550	603
Chromosome_1	29850	10
Chromosome_1	30150	343
Chromosome_1	30450	330
Chromosome_1	30750	252
Chromosome_1	31050	214
Chromosome_1	31350	29
Chromosome_1	31650	63
Chromosome_1	31950	11
Chromosome_1	32250	24
Chromosome_1	32550	105
Chromosome_1	32850	38
Chromosome_1	33150	84
Chromosome_1	33450	64
Chromosome_1	33750	38
Chromosome_1	34050	53
Chromosome_1	34350	132
Chromosome_1	34650	241
Chromosome_1	34950	207
Chromosome_1	35250	335
Chromosome_1	35550	192
Chromosome_1	35850	46
Chromosome_1	36150	102
Chromosome_1	36450	190
Chromosome_1	36750	337
Chromosome_1	37050	175
Chromosome_1	37350	214
Chromosome_1	37650	107
Chromosome_1	37950	404
Chromosome_1	38250	223
Chromosome_1	38550	77
Chromosome_1	38850	211
Chromosome_1	39150	83
Chromosome_1	39450	116
Chromosome_1	39750	375
Chromosome_1	40050	354
Chromosome_1	40350	136
Chromosome_1	40650	174
Chromosome_1	40950	95
Chromosome_1	41250	66
Chromosome_1	41550	128
Chromosome_1	41850	76
Chromosome_1	42150	56
Chromosome_1	42450	27
Chromosome_1	42750	51
Chromosome_1	43050	143
Chromosome_1	43350	130
Chromosome_1	43650	127
Chromosome_1	43950	77
Chromosome_1	44250	295
Chromosome_1	44550	300
Chromosome_1	44850	74
Chromosome_1	45150	15
Chromosome_1	45450	42
Chromosome_1	45750	48
Chromosome_1	46050	28
Chromosome_1	46350	17
Chromosome_1	46650	36
Chromosome_1	46950	27
Chromosome_1	47250	42
Chromosome_1	47550	41
Chromosome_1	47850	30
Chromosome_1	48150	57
Chromosome_1	48450	21
Chromosome_1	48750	53
Chromosome_1	49050	318
Chromosome_1	49350	311
Chromosome_1	49650	458
Chromosome_1	49950	258
Chromosome_1	50250	360
Chromosome_1	50550	180
Chromosome_1	50850	51
Chromosome_1	51150	116
Chromosome_1	51450	180
Chromosome_1	51750	160
Chromosome_1	52050	30
Chromosome_1	52350	121
Chromosome_1	52650	633
Chromosome_1	52950	630
Chromosome_1	53250	775
Chromosome_1	53550	516
Chromosome_1	53850	224
Chromosome_1	54150	71
Chromosome_1	54450	56
Chromosome_1	54750	48
Chromosome_1	55050	93
Chromosome_1	55350	262
Chromosome_1	55650	617
Chromosome_1	55950	729
Chromosome_1	56250	599
Chromosome_1	56550	281
Chromosome_1	56850	109
Chromosome_1	57150	154
Chromosome_1	57450	158
Chromosome_1	57750	153
Chromosome_1	58050	287
Chromosome_1	58350	44
Chromosome_1	58650	83
Chromosome_1	58950	72
Chromosome_1	59250	140
Chromosome_1	59550	690
Chromosome_1	59850	136
Chromosome_1	60150	161
Chromosome_1	60450	108
Chromosome_1	60750	77
Chromosome_1	61050	152
Chromosome_1	61350	182
Chromosome_1	61650	259
Chromosome_1	61950	109
Chromosome_1	62250	91
Chromosome_1	62550	38
Chromosome_1	62850	32
Chromosome_1	63150	36
Chromosome_1	63450	50
Chromosome_1	63750	81
Chromosome_1	64050	40
Chromosome_1	64350	13
Chromosome_1	64650	31
Chromosome_1	64950	16
Chromosome_1	65250	32
Chromosome_1	65550	43
Chromosome_1	65850	30
Chromosome_1	66150	65
Chromosome_1	66450	37
Chromosome_1	66750	51
Chromosome_1	67050	98
Chromosome_1	67350	37
Chromosome_1	67650	77
Chromosome_1	67950	77
Chromosome_1	68250	449
Chromosome_1	68550	454
Chromosome_1	68850	249
Chromosome_1	69150	476
Chromosome_1	69450	699
Chromosome_1	69750	384
Chromosome_1	70050	138
Chromosome_1	70350	78
Chromosome_1	70650	117
Chromosome_1	70950	76
Chromosome_1	71250	44
Chromosome_1	71550	30
Chromosome_1	71850	59
Chromosome_1	72150	158
Chromosome_1	72450	126
Chromosome_1	72750	115
Chromosome_1	73050	193
Chromosome_1	73350	35
Chromosome_1	73650	30
Chromosome_1	73950	67
Chromosome_1	74250	29
Chromosome_1	74550	20
Chromosome_1	74850	74
Chromosome_1	75150	43
Chromosome_1	75450	50
Chromosome_1	75750	249
Chromosome_1	76050	230
Chromosome_1	76350	37
Chromosome_1	76650	148
Chromosome_1	76950	522
Chromosome_1	77250	314
Chromosome_1	77550	585
Chromosome_1	77850	442
Chromosome_1	78150	102
Chromosome_1	78450	253
Chromosome_1	78750	241
Chromosome_1	79050	310
Chromosome_1	79350	566
Chromosome_1	79650	385
Chromosome_1	79950	80
Chromosome_1	80250	85
Chromosome_1	80550	34
Chromosome_1	80850	239
Chromosome_1	81150	113
Chromosome_1	81450	115
Chromosome_1	81750	81
Chromosome_1	82050	570
Chromosome_1	82350	228
Chromosome_1	82650	821
Chromosome_1	82950	1222
Chromosome_1	83250	1014
Chromosome_1	83550	542
Chromosome_1	83850	477
Chromosome_1	84150	820
Chromosome_1	84450	897
Chromosome_1	84750	337
Chromosome_1	85050	532
Chromosome_1	85350	57
Chromosome_1	85650	48
Chromosome_1	85950	99
Chromosome_1	86250	109
Chromosome_1	86550	76
Chromosome_1	86850	49
Chromosome_1	87150	299
Chromosome_1	87450	81
Chromosome_1	87750	241
Chromosome_1	88050	226
Chromosome_1	88350	49
Chromosome_1	88650	62
Chromosome_1	88950	25
Chromosome_1	89250	27
Chromosome_1	89550	122
Chromosome_1	89850	41
Chromosome_1	90150	148
Chromosome_1	90450	144
Chromosome_1	90750	255
Chromosome_1	91050	224
Chromosome_1	91350	417
Chromosome_1	91650	348
Chromosome_1	91950	152
Chromosome_1	92250	49
Chromosome_1	92550	141
Chromosome_1	92850	75
Chromosome_1	93150	242
Chromosome_1	93450	165
Chromosome_1	93750	147
Chromosome_1	94050	257
Chromosome_1	94350	192
Chromosome_1	94650	65
Chromosome_1	94950	52
Chromosome_1	95250	33
Chromosome_1	95550	26
Chromosome_1	95850	61
Chromosome_1	96150	41
Chromosome_1	96450	83
Chromosome_1	96750	64
Chromosome_1	97050	200
Chromosome_1	97350	94
Chromosome_1	97650	31
Chromosome_1	97950	3
Chromosome_1	98250	8
Chromosome_1	98550	77
Chromosome_1	98850	73
Chromosome_1	99150	31
Chromosome_1	99450	35
Chromosome_1	99750	125
Chromosome_1	100050	88
Chromosome_1	100350	64
Chromosome_1	100650	102
Chromosome_1	100950	391
Chromosome_1	101250	373
Chromosome_1	101550	81
Chromosome_1	101850	44
Chromosome_1	102150	96
Chromosome_1	102450	59
Chromosome_1	102750	59
Chromosome_1	103050	130
Chromosome_1	103350	82
Chromosome_1	103650	75
Chromosome_1	103950	133
Chromosome_1	104250	357
Chromosome_1	104550	309
Chromosome_1	104850	413
Chromosome_1	105150	278
Chromosome_1	105450	462
Chromosome_1	105750	358
Chromosome_1	106050	298
Chromosome_1	106350	188
Chromosome_1	106650	155
Chromosome_1	106950	102
Chromosome_1	107250	420
Chromosome_1	107550	740
Chromosome_1	107850	456
Chromosome_1	108150	360
Chromosome_1	108450	269
Chromosome_1	108750	161
Chromosome_1	109050	113
Chromosome_1	109350	287
Chromosome_1	109650	83
Chromosome_1	109950	241
Chromosome_1	110250	253
Chromosome_1	110550	43
Chromosome_1	110850	136
Chromosome_1	111150	267
Chromosome_1	111450	73
Chromosome_1	111750	191
Chromosome_1	112050	375
Chromosome_1	112350	222
Chromosome_1	112650	20
Chromosome_1	112950	12
Chromosome_1	113250	34
Chromosome_1	113550	22
Chromosome_1	113850	26
Chromosome_1	114150	98
Chromosome_1	114450	64
Chromosome_1	114750	218
Chromosome_1	115050	108
Chromosome_1	115350	184
Chromosome_1	115650	201
Chromosome_1	115950	203
Chromosome_1	116250	37
Chromosome_1	116550	58
Chromosome_1	116850	73
Chromosome_1	117150	147
Chromosome_1	117450	159
Chromosome_1	117750	161
Chromosome_1	118050	140
Chromosome_1	118350	60
Chromosome_1	118650	79
Chromosome_1	118950	252
Chromosome_1	119250	90
Chromosome_1	119550	41
Chromosome_1	119850	208
Chromosome_1	120150	164
Chromosome_1	120450	28
Chromosome_1	120750	37
Chromosome_1	121050	22
Chromosome_1	121350	32
Chromosome_1	121650	34
Chromosome_1	121950	26
Chromosome_1	122250	106
Chromosome_1	122550	102
Chromosome_1	122850	144
Chromosome_1	123150	145
Chromosome_1	123450	194
Chromosome_1	123750	427
Chromosome_1	124050	401
Chromosome_1	124350	105
Chromosome_1	124650	25
Chromosome_1	124950	45
Chromosome_1	125250	150
Chromosome_1	125550	32
Chromosome_1	125850	8
Chromosome_1	126150	45
Chromosome_1	126450	74
Chromosome_1	126750	54
Chromosome_1	127050	44
Chromosome_1	127350	57
Chromosome_1	127650	41
Chromosome_1	127950	19
Chromosome_1	128250	25
Chromosome_1	128550	12
Chromosome_1	128850	64
Chromosome_1	129150	101
Chromosome_1	129450	46
Chromosome_1	129750	10
Chromosome_1	130050	15
Chromosome_1	130350	23
Chromosome_1	130650	64
Chromosome_1	130950	48
Chromosome_1	131250	37
Chromosome_1	131550	26
Chromosome_1	131850	32
Chromosome_1	132150	39
Chromosome_1	132450	75
Chromosome_1	132750	19
Chromosome_1	133050	38
Chromosome_1	133350	69
Chromosome_1	133650	30
Chromosome_1	133950	36
Chromosome_1	134250	7
Chromosome_1	134550	80
Chromosome_1	134850	106
Chromosome_1	135150	60
Chromosome_1	135450	14
Chromosome_1	135750	10
Chromosome_1	136050	15
Chromosome_1	136350	86
Chromosome_1	136650	75
Chromosome_1	136950	88
Chromosome_1	137250	146
Chromosome_1	137550	199
Chromosome_1	137850	136
Chromosome_1	138150	113
Chromosome_1	138450	57
Chromosome_1	138750	114
Chromosome_1	139050	129
Chromosome_1	139350	67
Chromosome_1	139650	86
Chromosome_1	139950	62
Chromosome_1	140250	75
Chromosome_1	140550	19
Chromosome_1	140850	17
Chromosome_1	141150	32
Chromosome_1	141450	27
Chromosome_1	141750	39
Chromosome_1	142050	31
Chromosome_1	142350	76
Chromosome_1	142650	239
Chromosome_1	142950	133
Chromosome_1	143250	329
Chromosome_1	143550	367
Chromosome_1	143850	286
Chromosome_1	144150	247
Chromosome_1	144450	223
Chromosome_1	144750	302
Chromosome_1	145050	22
Chromosome_1	145350	20
Chromosome_1	145650	30
Chromosome_1	145950	14
Chromosome_1	146250	73
Chromosome_1	146550	120
Chromosome_1	146850	116
Chromosome_1	147150	55
Chromosome_1	147450	176
Chromosome_1	147750	213
Chromosome_1	148050	153
Chromosome_1	148350	143
Chromosome_1	148650	169
Chromosome_1	148950	88
Chromosome_1	149250	43
Chromosome_1	149550	133
Chromosome_1	149850	200
Chromosome_1	150150	218
Chromosome_1	150450	127
Chromosome_1	150750	227
Chromosome_1	151050	190
Chromosome_1	151350	173
Chromosome_1	151650	126
Chromosome_1	151950	63
Chromosome_1	152250	60
Chromosome_1	152550	119
Chromosome_1	152850	359
Chromosome_1	153150	61
Chromosome_1	153450	107
Chromosome_1	153750	64
Chromosome_1	154050	168
Chromosome_1	154350	142
Chromosome_1	154650	109
Chromosome_1	154950	82
Chromosome_1	155250	69
Chromosome_1	155550	243
Chromosome_1	155850	246
Chromosome_1	156150	196
Chromosome_1	156450	40
Chromosome_1	156750	58
Chromosome_1	157050	47
Chromosome_1	157350	68
Chromosome_1	157650	112
Chromosome_1	157950	17
Chromosome_1	158250	41
Chromosome_1	158550	90
Chromosome_1	158850	316
Chromosome_1	159150	126
Chromosome_1	159450	43
Chromosome_1	159750	90
Chromosome_1	160050	34
Chromosome_1	160350	103
Chromosome_1	160650	79
Chromosome_1	160950	217
Chromosome_1	161250	298
Chromosome_1	161550	220
Chromosome_1	161850	184
Chromosome_1	162150	81
Chromosome_1	162450	71
Chromosome_1	162750	136
Chromosome_1	163050	275
Chromosome_1	163350	57
Chromosome_1	163650	188
Chromosome_1	163950	163
Chromosome_1	164250	105
Chromosome_1	164550	284
Chromosome_1	164850	133
Chromosome_1	165150	136
Chromosome_1	165450	40
Chromosome_1	165750	104
Chromosome_1	166050	112
Chromosome_1	166350	11
Chromosome_1	166650	27
Chromosome_1	166950	69
Chromosome_1	167250	104
Chromosome_1	167550	59
Chromosome_1	167850	72
Chromosome_1	168150	132
Chromosome_1	168450	22
Chromosome_1	168750	16
Chromosome_1	169050	45
Chromosome_1	169350	97
Chromosome_1	169650	167
Chromosome_1	169950	27
Chromosome_1	170250	84
Chromosome_1	170550	41
Chromosome_1	170850	48
Chromosome_1	171150	207
Chromosome_1	171450	99
Chromosome_1	171750	199
Chromosome_1	172050	161
Chromosome_1	172350	130
Chromosome_1	172650	42
Chromosome_1	172950	85
Chromosome_1	173250	122
Chromosome_1	173550	133
Chromosome_1	173850	182
Chromosome_1	174150	176
Chromosome_1	174450	192
Chromosome_1	174750	66
Chromosome_1	175050	35
Chromosome_1	175350	167
Chromosome_1	175650	147
Chromosome_1	175950	494
Chromosome_1	176250	533
Chromosome_1	176550	304
Chromosome_1	176850	44
Chromosome_1	177150	151
Chromosome_1	177450	271
Chromosome_1	177750	357
Chromosome_1	178050	151
Chromosome_1	178350	142
Chromosome_1	178650	396
Chromosome_1	178950	544
Chromosome_1	179250	600
Chromosome_1	179550	715
Chromosome_1	179850	519
Chromosome_1	180150	317
Chromosome_1	180450	94
Chromosome_1	180750	102
Chromosome_1	181050	228
Chromosome_1	181350	246
Chromosome_1	181650	178
Chromosome_1	181950	162
Chromosome_1	182250	186
Chromosome_1	182550	121
Chromosome_1	182850	30
Chromosome_1	183150	81
Chromosome_1	183450	82
Chromosome_1	183750	32
Chromosome_1	184050	86
Chromosome_1	184350	154
Chromosome_1	184650	170
Chromosome_1	184950	186
Chromosome_1	185250	44
Chromosome_1	185550	143
Chromosome_1	185850	117
Chromosome_1	186150	87
Chromosome_1	186450	107
Chromosome_1	186750	41
Chromosome_1	187050	160
Chromosome_1	187350	176
Chromosome_1	187650	210
Chromosome_1	187950	323
Chromosome_1	188250	160
Chromosome_1	188550	190
Chromosome_1	188850	49
Chromosome_1	189150	249
Chromosome_1	189450	335
Chromosome_1	189750	521
Chromosome_1	190050	332
Chromosome_1	190350	56
Chromosome_1	190650	28
Chromosome_1	190950	16
Chromosome_1	191250	122
Chromosome_1	191550	244
Chromosome_1	191850	138
Chromosome_1	192150	21
Chromosome_1	192450	18
Chromosome_1	192750	22
Chromosome_1	193050	18
Chromosome_1	193350	7
Chromosome_1	193650	23
Chromosome_1	193950	30
Chromosome_1	194250	35
Chromosome_1	194550	221
Chromosome_1	194850	160
Chromosome_1	195150	107
Chromosome_1	195450	112
Chromosome_1	195750	73
Chromosome_1	196050	82
Chromosome_1	196350	34
Chromosome_1	196650	163
Chromosome_1	196950	28
Chromosome_1	197250	45
Chromosome_1	197550	109
Chromosome_1	197850	209
Chromosome_1	198150	224
Chromosome_1	198450	622
Chromosome_1	198750	366
Chromosome_1	199050	95
Chromosome_1	199350	22
Chromosome_1	199650	32
Chromosome_1	199950	21
Chromosome_1	200250	25
Chromosome_1	200550	64
Chromosome_1	200850	42
Chromosome_1	201150	154
Chromosome_1	201450	157
Chromosome_1	201750	33
Chromosome_1	202050	4
Chromosome_1	202350	4
Chromosome_1	202650	47
Chromosome_1	202950	25
Chromosome_1	203250	24
Chromosome_1	203550	41
Chromosome_1	203850	61
Chromosome_1	204150	42
Chromosome_1	204450	36
Chromosome_1	204750	31
Chromosome_1	205050	115
Chromosome_1	205350	71
Chromosome_1	205650	63
Chromosome_1	205950	63
Chromosome_1	206250	31
Chromosome_1	206550	14
Chromosome_1	206850	13
Chromosome_1	207150	6
Chromosome_1	207450	16
Chromosome_1	207750	19
Chromosome_1	208050	18
Chromosome_1	208350	27
Chromosome_1	208650	30
Chromosome_1	208950	10
Chromosome_1	209250	11
Chromosome_1	209550	16
Chromosome_1	209850	5
Chromosome_1	210150	14
Chromosome_1	210450	29
Chromosome_1	210750	9
Chromosome_1	211050	25
Chromosome_1	211350	17
Chromosome_1	211650	36
Chromosome_1	211950	6
Chromosome_1	212250	11
Chromosome_1	212550	16
Chromosome_1	212850	20
Chromosome_1	213150	24
Chromosome_1	213450	19
Chromosome_1	213750	13
Chromosome_1	214050	16
Chromosome_1	214350	37
Chromosome_1	214650	58
Chromosome_1	214950	27
Chromosome_1	215250	60
Chromosome_1	215550	150
Chromosome_1	215850	137
Chromosome_1	216150	108
Chromosome_1	216450	122
Chromosome_1	216750	154
Chromosome_1	217050	95
Chromosome_1	217350	104
Chromosome_1	217650	169
Chromosome_1	217950	248
Chromosome_1	218250	142
Chromosome_1	218550	13
Chromosome_1	218850	45
Chromosome_1	219150	28
Chromosome_1	219450	48
Chromosome_1	219750	179
Chromosome_1	220050	26
Chromosome_1	220350	56
Chromosome_1	220650	130
Chromosome_1	220950	106
Chromosome_1	221250	181
Chromosome_1	221550	92
Chromosome_1	221850	17
Chromosome_1	222150	26
Chromosome_1	222450	64
Chromosome_1	222750	64
Chromosome_1	223050	30
Chromosome_1	223350	42
Chromosome_1	223650	108
Chromosome_1	223950	208
Chromosome_1	224250	33
Chromosome_1	224550	79
Chromosome_1	224850	57
Chromosome_1	225150	8
Chromosome_1	225450	18
Chromosome_1	225750	31
Chromosome_1	226050	103
Chromosome_1	226350	216
Chromosome_1	226650	136
Chromosome_1	226950	224
Chromosome_1	227250	35
Chromosome_1	227550	59
Chromosome_1	227850	217
Chromosome_1	228150	126
Chromosome_1	228450	56
Chromosome_1	228750	30
Chromosome_1	229050	18
Chromosome_1	229350	58
Chromosome_1	229650	255
Chromosome_1	229950	189
Chromosome_1	230250	74
Chromosome_1	230550	90
Chromosome_1	230850	110
Chromosome_1	231150	236
Chromosome_1	231450	363
Chromosome_1	231750	679
Chromosome_1	232050	258
Chromosome_1	232350	681
Chromosome_1	232650	458
Chromosome_1	232950	246
Chromosome_1	233250	333
Chromosome_1	233550	231
Chromosome_1	233850	195
Chromosome_1	234150	72
Chromosome_1	234450	116
Chromosome_1	234750	137
Chromosome_1	235050	207
Chromosome_1	235350	69
Chromosome_1	235650	26
Chromosome_1	235950	118
Chromosome_1	236250	395
Chromosome_1	236550	166
Chromosome_1	236850	111
Chromosome_1	237150	76
Chromosome_1	237450	26
Chromosome_1	237750	27
Chromosome_1	238050	45
Chromosome_1	238350	208
Chromosome_1	238650	307
Chromosome_1	238950	159
Chromosome_1	239250	687
Chromosome_1	239550	497
Chromosome_1	239850	24
Chromosome_1	240150	129
Chromosome_1	240450	258
Chromosome_1	240750	145
Chromosome_1	241050	167
Chromosome_1	241350	70
Chromosome_1	241650	120
Chromosome_1	241950	126
Chromosome_1	242250	92
Chromosome_1	242550	77
Chromosome_1	242850	42
Chromosome_1	243150	23
Chromosome_1	243450	107
Chromosome_1	243750	86
Chromosome_1	244050	14
Chromosome_1	244350	15
Chromosome_1	244650	17
Chromosome_1	244950	47
Chromosome_1	245250	21
Chromosome_1	245550	17
Chromosome_1	245850	30
Chromosome_1	246150	35
Chromosome_1	246450	64
Chromosome_1	246750	10
Chromosome_1	247050	23
Chromosome_1	247350	25
Chromosome_1	247650	74
Chromosome_1	247950	84
Chromosome_1	248250	95
Chromosome_1	248550	42
Chromosome_1	248850	71
Chromosome_1	249150	84
Chromosome_1	249450	53
Chromosome_1	249750	45
Chromosome_1	250050	109
Chromosome_1	250350	201
Chromosome_1	250650	204
Chromosome_1	250950	82
Chromosome_1	251250	60
Chromosome_1	251550	20
Chromosome_1	251850	41
Chromosome_1	252150	26
Chromosome_1	252450	7
Chromosome_1	252750	20
Chromosome_1	253050	13
Chromosome_1	253350	4
Chromosome_1	253650	6
Chromosome_1	253950	4
Chromosome_1	254250	12
Chromosome_1	254550	17
Chromosome_1	254850	21
Chromosome_1	255150	167
Chromosome_1	255450	122
Chromosome_1	255750	36
Chromosome_1	256050	32
Chromosome_1	256350	80
Chromosome_1	256650	33
Chromosome_1	256950	57
Chromosome_1	257250	130
Chromosome_1	257550	9
Chromosome_1	257850	21
Chromosome_1	258150	49
Chromosome_1	258450	123
Chromosome_1	258750	188
Chromosome_1	259050	153
Chromosome_1	259350	35
Chromosome_1	259650	35
Chromosome_1	259950	83
Chromosome_1	260250	42
Chromosome_1	260550	169
Chromosome_1	260850	124
Chromosome_1	261150	133
Chromosome_1	261450	182
Chromosome_1	261750	101
Chromosome_1	262050	139
Chromosome_1	262350	109
Chromosome_1	262650	132
Chromosome_1	262950	140
Chromosome_1	263250	233
Chromosome_1	263550	140
Chromosome_1	263850	80
Chromosome_1	264150	183
Chromosome_1	264450	244
Chromosome_1	264750	187
Chromosome_1	265050	159
Chromosome_1	265350	137
Chromosome_1	265650	142
Chromosome_1	265950	198
Chromosome_1	266250	249
Chromosome_1	266550	162
Chromosome_1	266850	152
Chromosome_1	267150	281
Chromosome_1	267450	195
Chromosome_1	267750	167
Chromosome_1	268050	150
Chromosome_1	268350	126
Chromosome_1	268650	256
Chromosome_1	268950	181
Chromosome_1	269250	81
Chromosome_1	269550	111
Chromosome_1	269850	200
Chromosome_1	270150	242
Chromosome_1	270450	261
Chromosome_1	270750	170
Chromosome_1	271050	71
Chromosome_1	271350	73
Chromosome_1	271650	210
Chromosome_1	271950	121
Chromosome_1	272250	168
Chromosome_1	272550	43
Chromosome_1	272850	42
Chromosome_1	273150	310
Chromosome_1	273450	94
Chromosome_1	273750	120
Chromosome_1	274050	43
Chromosome_1	274350	103
Chromosome_1	274650	103
Chromosome_1	274950	227
Chromosome_1	275250	338
Chromosome_1	275550	329
Chromosome_1	275850	140
Chromosome_1	276150	294
Chromosome_1	276450	600
Chromosome_1	276750	1018
Chromosome_1	277050	243
Chromosome_1	277350	352
Chromosome_1	277650	298
Chromosome_1	277950	193
Chromosome_1	278250	83
Chromosome_1	278550	350
Chromosome_1	278850	718
Chromosome_1	279150	423
Chromosome_1	279450	185
Chromosome_1	279750	126
Chromosome_1	280050	182
Chromosome_1	280350	134
Chromosome_1	280650	130
Chromosome_1	280950	201
Chromosome_1	281250	78
Chromosome_1	281550	339
Chromosome_1	281850	356
Chromosome_1	282150	210
Chromosome_1	282450	239
Chromosome_1	282750	294
Chromosome_1	283050	193
Chromosome_1	283350	45
Chromosome_1	283650	32
Chromosome_1	283950	98
Chromosome_1	284250	178
Chromosome_1	284550	548
Chromosome_1	284850	191
Chromosome_1	285150	105
Chromosome_1	285450	53
Chromosome_1	285750	73
Chromosome_1	286050	91
Chromosome_1	286350	145
Chromosome_1	286650	199
Chromosome_1	286950	171
Chromosome_1	287250	183
Chromosome_1	287550	126
Chromosome_1	287850	68
Chromosome_1	288150	53
Chromosome_1	288450	54
Chromosome_1	288750	42
Chromosome_1	289050	365
Chromosome_1	289350	801
Chromosome_1	289650	404
Chromosome_1	289950	233
Chromosome_1	290250	713
Chromosome_1	290550	394
Chromosome_1	290850	170
Chromosome_1	291150	525
Chromosome_1	291450	970
Chromosome_1	291750	656
Chromosome_1	292050	721
Chromosome_1	292350	177
Chromosome_1	292650	136
Chromosome_1	292950	143
Chromosome_1	293250	80
Chromosome_1	293550	241
Chromosome_1	293850	165
Chromosome_1	294150	144
Chromosome_1	294450	30
Chromosome_1	294750	20
Chromosome_1	295050	8
Chromosome_1	295350	7
Chromosome_1	295650	32
Chromosome_1	295950	27
Chromosome_1	296250	12
Chromosome_1	296550	19
Chromosome_1	296850	30
Chromosome_1	297150	10
Chromosome_1	297450	6
Chromosome_1	297750	22
Chromosome_1	298050	47
Chromosome_1	298350	18
Chromosome_1	298650	96
Chromosome_1	298950	91
Chromosome_1	299250	21
Chromosome_1	299550	20
Chromosome_1	299850	19
Chromosome_1	300150	24
Chromosome_1	300450	33
Chromosome_1	300750	71
Chromosome_1	301050	126
Chromosome_1	301350	282
Chromosome_1	301650	220
Chromosome_1	301950	126
Chromosome_1	302250	245
Chromosome_1	302550	64
Chromosome_1	302850	119
Chromosome_1	303150	94
Chromosome_1	303450	35
Chromosome_1	303750	90
Chromosome_1	304050	107
Chromosome_1	304350	167
Chromosome_1	304650	86
Chromosome_1	304950	333
Chromosome_1	305250	445
Chromosome_1	305550	166
Chromosome_1	305850	165
Chromosome_1	306150	475
Chromosome_1	306450	328
Chromosome_1	306750	141
Chromosome_1	307050	207
Chromosome_1	307350	174
Chromosome_1	307650	314
Chromosome_1	307950	144
Chromosome_1	308250	148
Chromosome_1	308550	62
Chromosome_1	308850	60
Chromosome_1	309150	46
Chromosome_1	309450	27
Chromosome_1	309750	431
Chromosome_1	310050	195
Chromosome_1	310350	28
Chromosome_1	310650	17
Chromosome_1	310950	98
Chromosome_1	311250	83
Chromosome_1	311550	373
Chromosome_1	311850	349
Chromosome_1	312150	117
Chromosome_1	312450	459
Chromosome_1	312750	143
Chromosome_1	313050	199
Chromosome_1	313350	129
Chromosome_1	313650	225
Chromosome_1	313950	198
Chromosome_1	314250	111
Chromosome_1	314550	81
Chromosome_1	314850	130
Chromosome_1	315150	52
Chromosome_1	315450	343
Chromosome_1	315750	218
Chromosome_1	316050	181
Chromosome_1	316350	82
Chromosome_1	316650	91
Chromosome_1	316950	177
Chromosome_1	317250	56
Chromosome_1	317550	31
Chromosome_1	317850	76
Chromosome_1	318150	87
Chromosome_1	318450	88
Chromosome_1	318750	488
Chromosome_1	319050	310
Chromosome_1	319350	95
Chromosome_1	319650	62
Chromosome_1	319950	70
Chromosome_1	320250	97
Chromosome_1	320550	153
Chromosome_1	320850	225
Chromosome_1	321150	179
Chromosome_1	321450	45
Chromosome_1	321750	102
Chromosome_1	322050	34
Chromosome_1	322350	12
Chromosome_1	322650	77
Chromosome_1	322950	237
Chromosome_1	323250	488
Chromosome_1	323550	437
Chromosome_1	323850	109
Chromosome_1	324150	57
Chromosome_1	324450	72
Chromosome_1	324750	35
Chromosome_1	325050	63
Chromosome_1	325350	94
Chromosome_1	325650	182
Chromosome_1	325950	99
Chromosome_1	326250	25
Chromosome_1	326550	15
Chromosome_1	326850	11
Chromosome_1	327150	16
Chromosome_1	327450	83
Chromosome_1	327750	62
Chromosome_1	328050	22
Chromosome_1	328350	19
Chromosome_1	328650	15
Chromosome_1	328950	25
Chromosome_1	329250	42
Chromosome_1	329550	22
Chromosome_1	329850	22
Chromosome_1	330150	14
Chromosome_1	330450	45
Chromosome_1	330750	59
Chromosome_1	331050	21
Chromosome_1	331350	17
Chromosome_1	331650	18
Chromosome_1	331950	17
Chromosome_1	332250	69
Chromosome_1	332550	114
Chromosome_1	332850	95
Chromosome_1	333150	28
Chromosome_1	333450	39
Chromosome_1	333750	145
Chromosome_1	334050	162
Chromosome_1	334350	126
Chromosome_1	334650	51
Chromosome_1	334950	21
Chromosome_1	335250	88
Chromosome_1	335550	39
Chromosome_1	335850	50
Chromosome_1	336150	204
Chromosome_1	336450	46
Chromosome_1	336750	131
Chromosome_1	337050	182
Chromosome_1	337350	211
Chromosome_1	337650	152
Chromosome_1	337950	286
Chromosome_1	338250	125
Chromosome_1	338550	78
Chromosome_1	338850	54
Chromosome_1	339150	137
Chromosome_1	339450	41
Chromosome_1	339750	26
Chromosome_1	340050	19
Chromosome_1	340350	24
Chromosome_1	340650	36
Chromosome_1	340950	69
Chromosome_1	341250	30
Chromosome_1	341550	52
Chromosome_1	341850	22
Chromosome_1	342150	41
Chromosome_1	342450	27
Chromosome_1	342750	10
Chromosome_1	343050	44
Chromosome_1	343350	20
Chromosome_1	343650	47
Chromosome_1	343950	46
Chromosome_1	344250	101
Chromosome_1	344550	83
Chromosome_1	344850	178
Chromosome_1	345150	99
Chromosome_1	345450	95
Chromosome_1	345750	180
Chromosome_1	346050	217
Chromosome_1	346350	645
Chromosome_1	346650	81
Chromosome_1	346950	148
Chromosome_1	347250	381
Chromosome_1	347550	404
Chromosome_1	347850	185
Chromosome_1	348150	154
Chromosome_1	348450	185
Chromosome_1	348750	86
Chromosome_1	349050	140
Chromosome_1	349350	248
Chromosome_1	349650	114
Chromosome_1	349950	268
Chromosome_1	350250	247
Chromosome_1	350550	356
Chromosome_1	350850	754
Chromosome_1	351150	294
Chromosome_1	351450	631
Chromosome_1	351750	690
Chromosome_1	352050	330
Chromosome_1	352350	121
Chromosome_1	352650	144
Chromosome_1	352950	251
Chromosome_1	353250	228
Chromosome_1	353550	685
Chromosome_1	353850	471
Chromosome_1	354150	155
Chromosome_1	354450	511
Chromosome_1	354750	399
Chromosome_1	355050	365
Chromosome_1	355350	340
Chromosome_1	355650	504
Chromosome_1	355950	587
Chromosome_1	356250	261
Chromosome_1	356550	958
Chromosome_1	356850	395
Chromosome_1	357150	133
Chromosome_1	357450	58
Chromosome_1	357750	116
Chromosome_1	358050	95
Chromosome_1	358350	134
Chromosome_1	358650	260
Chromosome_1	358950	190
Chromosome_1	359250	243
Chromosome_1	359550	86
Chromosome_1	359850	3
Chromosome_1	360150	21
Chromosome_1	360450	37
Chromosome_1	360750	31
Chromosome_1	361050	75
Chromosome_1	361350	37
Chromosome_1	361650	172
Chromosome_1	361950	371
Chromosome_1	362250	610
Chromosome_1	362550	201
Chromosome_1	362850	70
Chromosome_1	363150	209
Chromosome_1	363450	146
Chromosome_1	363750	115
Chromosome_1	364050	215
Chromosome_1	364350	554
Chromosome_1	364650	125
Chromosome_1	364950	45
Chromosome_1	365250	32
Chromosome_1	365550	10
Chromosome_1	365850	26
Chromosome_1	366150	42
Chromosome_1	366450	24
Chromosome_1	366750	39
Chromosome_1	367050	41
Chromosome_1	367350	44
Chromosome_1	367650	119
Chromosome_1	367950	51
Chromosome_1	368250	14
Chromosome_1	368550	27
Chromosome_1	368850	45
Chromosome_1	369150	25
Chromosome_1	369450	13
Chromosome_1	369750	35
Chromosome_1	370050	33
Chromosome_1	370350	15
Chromosome_1	370650	19
Chromosome_1	370950	15
Chromosome_1	371250	23
Chromosome_1	371550	37
Chromosome_1	371850	27
Chromosome_1	372150	25
Chromosome_1	372450	8
Chromosome_1	372750	5
Chromosome_1	373050	10
Chromosome_1	373350	11
Chromosome_1	373650	13
Chromosome_1	373950	28
Chromosome_1	374250	17
Chromosome_1	374550	7
Chromosome_1	374850	12
Chromosome_1	375150	45
Chromosome_1	375450	45
Chromosome_1	375750	36
Chromosome_1	376050	10
Chromosome_1	376350	55
Chromosome_1	376650	29
Chromosome_1	376950	37
Chromosome_1	377250	66
Chromosome_1	377550	131
Chromosome_1	377850	62
Chromosome_1	378150	8
Chromosome_1	378450	38
Chromosome_1	378750	90
Chromosome_1	379050	81
Chromosome_1	379350	18
Chromosome_1	379650	51
Chromosome_1	379950	14
Chromosome_1	380250	31
Chromosome_1	380550	3
Chromosome_1	380850	15
Chromosome_1	381150	7
Chromosome_1	381450	28
Chromosome_1	381750	9
Chromosome_1	382050	15
Chromosome_1	382350	11
Chromosome_1	382650	24
Chromosome_1	382950	38
Chromosome_1	383250	22
Chromosome_1	383550	28
Chromosome_1	383850	29
Chromosome_1	384150	48
Chromosome_1	384450	176
Chromosome_1	384750	56
Chromosome_1	385050	199
Chromosome_1	385350	79
Chromosome_1	385650	36
Chromosome_1	385950	83
Chromosome_1	386250	50
Chromosome_1	386550	86
Chromosome_1	386850	250
Chromosome_1	387150	114
Chromosome_1	387450	113
Chromosome_1	387750	67
Chromosome_1	388050	45
Chromosome_1	388350	25
Chromosome_1	388650	62
Chromosome_1	388950	123
Chromosome_1	389250	219
Chromosome_1	389550	101
Chromosome_1	389850	36
Chromosome_1	390150	154
Chromosome_1	390450	62
Chromosome_1	390750	49
Chromosome_1	391050	44
Chromosome_1	391350	146
Chromosome_1	391650	140
Chromosome_1	391950	88
Chromosome_1	392250	28
Chromosome_1	392550	97
Chromosome_1	392850	109
Chromosome_1	393150	37
Chromosome_1	393450	25
Chromosome_1	393750	32
Chromosome_1	394050	116
Chromosome_1	394350	47
Chromosome_1	394650	77
Chromosome_1	394950	59
Chromosome_1	395250	156
Chromosome_1	395550	92
Chromosome_1	395850	78
Chromosome_1	396150	136
Chromosome_1	396450	162
Chromosome_1	396750	161
Chromosome_1	397050	99
Chromosome_1	397350	67
Chromosome_1	397650	372
Chromosome_1	397950	196
Chromosome_1	398250	155
Chromosome_1	398550	87
Chromosome_1	398850	147
Chromosome_1	399150	129
Chromosome_1	399450	105
Chromosome_1	399750	284
Chromosome_1	400050	321
Chromosome_1	400350	377
Chromosome_1	400650	120
Chromosome_1	400950	122
Chromosome_1	401250	262
Chromosome_1	401550	72
Chromosome_1	401850	54
Chromosome_1	402150	125
Chromosome_1	402450	360
Chromosome_1	402750	53
Chromosome_1	403050	58
Chromosome_1	403350	117
Chromosome_1	403650	267
Chromosome_1	403950	448
Chromosome_1	404250	336
Chromosome_1	404550	237
Chromosome_1	404850	291
Chromosome_1	405150	93
Chromosome_1	405450	50
Chromosome_1	405750	105
Chromosome_1	406050	191
Chromosome_1	406350	192
Chromosome_1	406650	176
Chromosome_1	406950	400
Chromosome_1	407250	77
Chromosome_1	407550	136
Chromosome_1	407850	124
Chromosome_1	408150	106
Chromosome_1	408450	221
Chromosome_1	408750	217
Chromosome_1	409050	314
Chromosome_1	409350	205
Chromosome_1	409650	90
Chromosome_1	409950	160
Chromosome_1	410250	316
Chromosome_1	410550	118
Chromosome_1	410850	123
Chromosome_1	411150	29
Chromosome_1	411450	40
Chromosome_1	411750	32
Chromosome_1	412050	162
Chromosome_1	412350	123
Chromosome_1	412650	96
Chromosome_1	412950	124
Chromosome_1	413250	80
Chromosome_1	413550	40
Chromosome_1	413850	94
Chromosome_1	414150	319
Chromosome_1	414450	342
Chromosome_1	414750	86
Chromosome_1	415050	119
Chromosome_1	415350	216
Chromosome_1	415650	237
Chromosome_1	415950	192
Chromosome_1	416250	203
Chromosome_1	416550	231
Chromosome_1	416850	222
Chromosome_1	417150	344
Chromosome_1	417450	57
Chromosome_1	417750	52
Chromosome_1	418050	105
Chromosome_1	418350	268
Chromosome_1	418650	138
Chromosome_1	418950	68
Chromosome_1	419250	132
Chromosome_1	419550	60
Chromosome_1	419850	313
Chromosome_1	420150	314
Chromosome_1	420450	1063
Chromosome_1	420750	711
Chromosome_1	421050	360
Chromosome_1	421350	251
Chromosome_1	421650	208
Chromosome_1	421950	70
Chromosome_1	422250	383
Chromosome_1	422550	275
Chromosome_1	422850	158
Chromosome_1	423150	261
Chromosome_1	423450	144
Chromosome_1	423750	56
Chromosome_1	424050	181
Chromosome_1	424350	71
Chromosome_1	424650	525
Chromosome_1	424950	236
Chromosome_1	425250	175
Chromosome_1	425550	182
Chromosome_1	425850	419
Chromosome_1	426150	421
Chromosome_1	426450	186
Chromosome_1	426750	43
Chromosome_1	427050	151
Chromosome_1	427350	177
Chromosome_1	427650	881
Chromosome_1	427950	289
Chromosome_1	428250	59
Chromosome_1	428550	142
Chromosome_1	428850	350
Chromosome_1	429150	242
Chromosome_1	429450	110
Chromosome_1	429750	115
Chromosome_1	430050	72
Chromosome_1	430350	93
Chromosome_1	430650	121
Chromosome_1	430950	183
Chromosome_1	431250	93
Chromosome_1	431550	194
Chromosome_1	431850	184
Chromosome_1	432150	116
Chromosome_1	432450	338
Chromosome_1	432750	188
Chromosome_1	433050	214
Chromosome_1	433350	289
Chromosome_1	433650	384
Chromosome_1	433950	156
Chromosome_1	434250	27
Chromosome_1	434550	37
Chromosome_1	434850	107
Chromosome_1	435150	28
Chromosome_1	435450	43
Chromosome_1	435750	83
Chromosome_1	436050	80
Chromosome_1	436350	188
Chromosome_1	436650	229
Chromosome_1	436950	425
Chromosome_1	437250	153
Chromosome_1	437550	123
Chromosome_1	437850	77
Chromosome_1	438150	53
Chromosome_1	438450	53
Chromosome_1	438750	189
Chromosome_1	439050	177
Chromosome_1	439350	76
Chromosome_1	439650	211
Chromosome_1	439950	189
Chromosome_1	440250	23
Chromosome_1	440550	6
Chromosome_1	440850	32
Chromosome_1	441150	33
Chromosome_1	441450	32
Chromosome_1	441750	90
Chromosome_1	442050	34
Chromosome_1	442350	94
Chromosome_1	442650	90
Chromosome_1	442950	246
Chromosome_1	443250	94
Chromosome_1	443550	104
Chromosome_1	443850	69
Chromosome_1	444150	16
Chromosome_1	444450	68
Chromosome_1	444750	63
Chromosome_1	445050	21
Chromosome_1	445350	110
Chromosome_1	445650	153
Chromosome_1	445950	24
Chromosome_1	446250	19
Chromosome_1	446550	16
Chromosome_1	446850	13
Chromosome_1	447150	27
Chromosome_1	447450	19
Chromosome_1	447750	31
Chromosome_1	448050	93
Chromosome_1	448350	55
Chromosome_1	448650	66
Chromosome_1	448950	62
Chromosome_1	449250	56
Chromosome_1	449550	39
Chromosome_1	449850	53
Chromosome_1	450150	38
Chromosome_1	450450	13
Chromosome_1	450750	12
Chromosome_1	451050	9
Chromosome_1	451350	8
Chromosome_1	451650	21
Chromosome_1	451950	21
Chromosome_1	452250	13
Chromosome_1	452550	20
Chromosome_1	452850	19
Chromosome_1	453150	8
Chromosome_1	453450	9
Chromosome_1	453750	29
Chromosome_1	454050	19
Chromosome_1	454350	11
Chromosome_1	454650	30
Chromosome_1	454950	124
Chromosome_1	455250	80
Chromosome_1	455550	143
Chromosome_1	455850	176
Chromosome_1	456150	132
Chromosome_1	456450	233
Chromosome_1	456750	430
Chromosome_1	457050	137
Chromosome_1	457350	63
Chromosome_1	457650	122
Chromosome_1	457950	22
Chromosome_1	458250	73
Chromosome_1	458550	52
Chromosome_1	458850	210
Chromosome_1	459150	218
Chromosome_1	459450	17
Chromosome_1	459750	40
Chromosome_1	460050	102
Chromosome_1	460350	39
Chromosome_1	460650	40
Chromosome_1	460950	226
Chromosome_1	461250	554
Chromosome_1	461550	203
Chromosome_1	461850	311
Chromosome_1	462150	134
Chromosome_1	462450	182
Chromosome_1	462750	256
Chromosome_1	463050	264
Chromosome_1	463350	397
Chromosome_1	463650	94
Chromosome_1	463950	69
Chromosome_1	464250	64
Chromosome_1	464550	94
Chromosome_1	464850	310
Chromosome_1	465150	612
Chromosome_1	465450	159
Chromosome_1	465750	176
Chromosome_1	466050	685
Chromosome_1	466350	707
Chromosome_1	466650	502
Chromosome_1	466950	607
Chromosome_1	467250	849
Chromosome_1	467550	533
Chromosome_1	467850	164
Chromosome_1	468150	359
Chromosome_1	468450	334
Chromosome_1	468750	305
Chromosome_1	469050	142
Chromosome_1	469350	403
Chromosome_1	469650	327
Chromosome_1	469950	359
Chromosome_1	470250	78
Chromosome_1	470550	36
Chromosome_1	470850	76
Chromosome_1	471150	113
Chromosome_1	471450	310
Chromosome_1	471750	160
Chromosome_1	472050	103
Chromosome_1	472350	241
Chromosome_1	472650	466
Chromosome_1	472950	227
Chromosome_1	473250	326
Chromosome_1	473550	213
Chromosome_1	473850	44
Chromosome_1	474150	14
Chromosome_1	474450	50
Chromosome_1	474750	41
Chromosome_1	475050	10
Chromosome_1	475350	18
Chromosome_1	475650	23
Chromosome_1	475950	12
Chromosome_1	476250	151
Chromosome_1	476550	225
Chromosome_1	476850	173
Chromosome_1	477150	112
Chromosome_1	477450	100
Chromosome_1	477750	62
Chromosome_1	478050	48
Chromosome_1	478350	75
Chromosome_1	478650	33
Chromosome_1	478950	55
Chromosome_1	479250	43
Chromosome_1	479550	25
Chromosome_1	479850	27
Chromosome_1	480150	95
Chromosome_1	480450	98
Chromosome_1	480750	85
Chromosome_1	481050	117
Chromosome_1	481350	115
Chromosome_1	481650	34
Chromosome_1	481950	5
Chromosome_1	482250	11
Chromosome_1	482550	17
Chromosome_1	482850	59
Chromosome_1	483150	49
Chromosome_1	483450	32
Chromosome_1	483750	44
Chromosome_1	484050	69
Chromosome_1	484350	34
Chromosome_1	484650	93
Chromosome_1	484950	77
Chromosome_1	485250	60
Chromosome_1	485550	214
Chromosome_1	485850	448
Chromosome_1	486150	269
Chromosome_1	486450	271
Chromosome_1	486750	64
Chromosome_1	487050	86
Chromosome_1	487350	93
Chromosome_1	487650	164
Chromosome_1	487950	422
Chromosome_1	488250	171
Chromosome_1	488550	117
Chromosome_1	488850	82
Chromosome_1	489150	94
Chromosome_1	489450	128
Chromosome_1	489750	33
Chromosome_1	490050	80
Chromosome_1	490350	103
Chromosome_1	490650	64
Chromosome_1	490950	119
Chromosome_1	491250	84
Chromosome_1	491550	85
Chromosome_1	491850	116
Chromosome_1	492150	75
Chromosome_1	492450	21
Chromosome_1	492750	32
Chromosome_1	493050	30
Chromosome_1	493350	54
Chromosome_1	493650	87
Chromosome_1	493950	20
Chromosome_1	494250	39
Chromosome_1	494550	54
Chromosome_1	494850	92
Chromosome_1	495150	55
Chromosome_1	495450	129
Chromosome_1	495750	46
Chromosome_1	496050	60
Chromosome_1	496350	96
Chromosome_1	496650	41
Chromosome_1	496950	59
Chromosome_1	497250	79
Chromosome_1	497550	56
Chromosome_1	497850	130
Chromosome_1	498150	78
Chromosome_1	498450	13
Chromosome_1	498750	21
Chromosome_1	499050	77
Chromosome_1	499350	7
Chromosome_1	499650	11
Chromosome_1	499950	15
Chromosome_1	500250	13
Chromosome_1	500550	13
Chromosome_1	500850	10
Chromosome_1	501150	17
Chromosome_1	501450	13
Chromosome_1	501750	16
Chromosome_1	502050	80
Chromosome_1	502350	83
Chromosome_1	502650	60
Chromosome_1	502950	14
Chromosome_1	503250	29
Chromosome_1	503550	49
Chromosome_1	503850	32
Chromosome_1	504150	24
Chromosome_1	504450	27
Chromosome_1	504750	96
Chromosome_1	505050	44
Chromosome_1	505350	121
Chromosome_1	505650	66
Chromosome_1	505950	76
Chromosome_1	506250	39
Chromosome_1	506550	28
Chromosome_1	506850	52
Chromosome_1	507150	229
Chromosome_1	507450	283
Chromosome_1	507750	152
Chromosome_1	508050	13
Chromosome_1	508350	38
Chromosome_1	508650	75
Chromosome_1	508950	88
Chromosome_1	509250	167
Chromosome_1	509550	156
Chromosome_1	509850	207
Chromosome_1	510150	106
Chromosome_1	510450	62
Chromosome_1	510750	49
Chromosome_1	511050	37
Chromosome_1	511350	55
Chromosome_1	511650	120
Chromosome_1	511950	47
Chromosome_1	512250	213
Chromosome_1	512550	115
Chromosome_1	512850	132
Chromosome_1	513150	169
Chromosome_1	513450	199
Chromosome_1	513750	61
Chromosome_1	514050	31
Chromosome_1	514350	99
Chromosome_1	514650	174
Chromosome_1	514950	290
Chromosome_1	515250	71
Chromosome_1	515550	153
Chromosome_1	515850	19
Chromosome_1	516150	65
Chromosome_1	516450	95
Chromosome_1	516750	478
Chromosome_1	517050	351
Chromosome_1	517350	112
Chromosome_1	517650	17
Chromosome_1	517950	77
Chromosome_1	518250	112
Chromosome_1	518550	37
Chromosome_1	518850	41
Chromosome_1	519150	169
Chromosome_1	519450	62
Chromosome_1	519750	448
Chromosome_1	520050	272
Chromosome_1	520350	211
Chromosome_1	520650	204
Chromosome_1	520950	189
Chromosome_1	521250	198
Chromosome_1	521550	127
Chromosome_1	521850	35
Chromosome_1	522150	76
Chromosome_1	522450	106
Chromosome_1	522750	300
Chromosome_1	523050	178
Chromosome_1	523350	123
Chromosome_1	523650	87
Chromosome_1	523950	143
Chromosome_1	524250	39
Chromosome_1	524550	35
Chromosome_1	524850	101
Chromosome_1	525150	67
Chromosome_1	525450	59
Chromosome_1	525750	93
Chromosome_1	526050	123
Chromosome_1	526350	468
Chromosome_1	526650	304
Chromosome_1	526950	497
Chromosome_1	527250	218
Chromosome_1	527550	107
Chromosome_1	527850	558
Chromosome_1	528150	264
Chromosome_1	528450	129
Chromosome_1	528750	13
Chromosome_1	529050	60
Chromosome_1	529350	89
Chromosome_1	529650	22
Chromosome_1	529950	36
Chromosome_1	530250	72
Chromosome_1	530550	147
Chromosome_1	530850	58
Chromosome_1	531150	226
Chromosome_1	531450	201
Chromosome_1	531750	199
Chromosome_1	532050	187
Chromosome_1	532350	18
Chromosome_1	532650	11
Chromosome_1	532950	47
Chromosome_1	533250	182
Chromosome_1	533550	373
Chromosome_1	533850	177
Chromosome_1	534150	44
Chromosome_1	534450	28
Chromosome_1	534750	180
Chromosome_1	535050	183
Chromosome_1	535350	50
Chromosome_1	535650	154
Chromosome_1	535950	186
Chromosome_1	536250	181
Chromosome_1	536550	352
Chromosome_1	536850	274
Chromosome_1	537150	119
Chromosome_1	537450	253
Chromosome_1	537750	350
Chromosome_1	538050	72
Chromosome_1	538350	197
Chromosome_1	538650	208
Chromosome_1	538950	108
Chromosome_1	539250	73
Chromosome_1	539550	105
Chromosome_1	539850	48
Chromosome_1	540150	90
Chromosome_1	540450	115
Chromosome_1	540750	118
Chromosome_1	541050	96
Chromosome_1	541350	266
Chromosome_1	541650	267
Chromosome_1	541950	114
Chromosome_1	542250	182
Chromosome_1	542550	81
Chromosome_1	542850	109
Chromosome_1	543150	340
Chromosome_1	543450	707
Chromosome_1	543750	64
Chromosome_1	544050	97
Chromosome_1	544350	43
Chromosome_1	544650	118
Chromosome_1	544950	220
Chromosome_1	545250	133
Chromosome_1	545550	197
Chromosome_1	545850	389
Chromosome_1	546150	397
Chromosome_1	546450	134
Chromosome_1	546750	114
Chromosome_1	547050	145
Chromosome_1	547350	533
Chromosome_1	547650	323
Chromosome_1	547950	81
Chromosome_1	548250	136
Chromosome_1	548550	326
Chromosome_1	548850	108
Chromosome_1	549150	441
Chromosome_1	549450	310
Chromosome_1	549750	104
Chromosome_1	550050	299
Chromosome_1	550350	272
Chromosome_1	550650	223
Chromosome_1	550950	275
Chromosome_1	551250	173
Chromosome_1	551550	316
Chromosome_1	551850	471
Chromosome_1	552150	1126
Chromosome_1	552450	973
Chromosome_1	552750	646
Chromosome_1	553050	268
Chromosome_1	553350	558
Chromosome_1	553650	448
Chromosome_1	553950	163
Chromosome_1	554250	90
Chromosome_1	554550	451
Chromosome_1	554850	450
Chromosome_1	555150	493
Chromosome_1	555450	850
Chromosome_1	555750	1001
Chromosome_1	556050	529
Chromosome_1	556350	794
Chromosome_1	556650	825
Chromosome_1	556950	205
Chromosome_1	557250	341
Chromosome_1	557550	199
Chromosome_1	557850	465
Chromosome_1	558150	577
Chromosome_1	558450	450
Chromosome_1	558750	282
Chromosome_1	559050	422
Chromosome_1	559350	162
Chromosome_1	559650	145
Chromosome_1	559950	152
Chromosome_1	560250	57
Chromosome_1	560550	179
Chromosome_1	560850	142
Chromosome_1	561150	125
Chromosome_1	561450	59
Chromosome_1	561750	111
Chromosome_1	562050	186
Chromosome_1	562350	41
Chromosome_1	562650	55
Chromosome_1	562950	56
Chromosome_1	563250	20
Chromosome_1	563550	38
Chromosome_1	563850	23
Chromosome_1	564150	80
Chromosome_1	564450	41
Chromosome_1	564750	22
Chromosome_1	565050	6
Chromosome_1	565350	36
Chromosome_1	565650	46
Chromosome_1	565950	28
Chromosome_1	566250	49
Chromosome_1	566550	18
Chromosome_1	566850	19
Chromosome_1	567150	24
Chromosome_1	567450	17
Chromosome_1	567750	26
Chromosome_1	568050	53
Chromosome_1	568350	32
Chromosome_1	568650	27
Chromosome_1	568950	51
Chromosome_1	569250	146
Chromosome_1	569550	35
Chromosome_1	569850	55
Chromosome_1	570150	31
Chromosome_1	570450	16
Chromosome_1	570750	66
Chromosome_1	571050	51
Chromosome_1	571350	35
Chromosome_1	571650	21
Chromosome_1	571950	24
Chromosome_1	572250	24
Chromosome_1	572550	47
Chromosome_1	572850	14
Chromosome_1	573150	23
Chromosome_1	573450	32
Chromosome_1	573750	47
Chromosome_1	574050	433
Chromosome_1	574350	123
Chromosome_1	574650	25
Chromosome_1	574950	32
Chromosome_1	575250	15
Chromosome_1	575550	44
Chromosome_1	575850	61
Chromosome_1	576150	51
Chromosome_1	576450	21
Chromosome_1	576750	7
Chromosome_1	577050	24
Chromosome_1	577350	132
Chromosome_1	577650	107
Chromosome_1	577950	57
Chromosome_1	578250	68
Chromosome_1	578550	69
Chromosome_1	578850	109
Chromosome_1	579150	19
Chromosome_1	579450	51
Chromosome_1	579750	23
Chromosome_1	580050	35
Chromosome_1	580350	42
Chromosome_1	580650	25
Chromosome_1	580950	69
Chromosome_1	581250	123
Chromosome_1	581550	67
Chromosome_1	581850	102
Chromosome_1	582150	166
Chromosome_1	582450	145
Chromosome_1	582750	148
Chromosome_1	583050	168
Chromosome_1	583350	119
Chromosome_1	583650	269
Chromosome_1	583950	289
Chromosome_1	584250	399
Chromosome_1	584550	152
Chromosome_1	584850	48
Chromosome_1	585150	42
Chromosome_1	585450	74
Chromosome_1	585750	131
Chromosome_1	586050	238
Chromosome_1	586350	84
Chromosome_1	586650	53
Chromosome_1	586950	176
Chromosome_1	587250	109
Chromosome_1	587550	233
Chromosome_1	587850	198
Chromosome_1	588150	334
Chromosome_1	588450	262
Chromosome_1	588750	419
Chromosome_1	589050	252
Chromosome_1	589350	124
Chromosome_1	589650	295
Chromosome_1	589950	107
Chromosome_1	590250	58
Chromosome_1	590550	220
Chromosome_1	590850	474
Chromosome_1	591150	94
Chromosome_1	591450	209
Chromosome_1	591750	464
Chromosome_1	592050	203
Chromosome_1	592350	414
Chromosome_1	592650	659
Chromosome_1	592950	241
Chromosome_1	593250	220
Chromosome_1	593550	202
Chromosome_1	593850	85
Chromosome_1	594150	67
Chromosome_1	594450	76
Chromosome_1	594750	130
Chromosome_1	595050	96
Chromosome_1	595350	98
Chromosome_1	595650	36
Chromosome_1	595950	49
Chromosome_1	596250	15
Chromosome_1	596550	27
Chromosome_1	596850	31
Chromosome_1	597150	53
Chromosome_1	597450	27
Chromosome_1	597750	182
Chromosome_1	598050	109
Chromosome_1	598350	204
Chromosome_1	598650	172
Chromosome_1	598950	220
Chromosome_1	599250	246
Chromosome_1	599550	555
[truncated: 39,913 more rows]

## Sheet: BAY125_forward
chro	pos	count
Chromosome_1	150	527
Chromosome_1	450	463
Chromosome_1	750	537
Chromosome_1	1050	296
Chromosome_1	1350	1086
Chromosome_1	1650	1217
Chromosome_1	1950	407
Chromosome_1	2250	146
Chromosome_1	2550	534
Chromosome_1	2850	680
Chromosome_1	3150	376
Chromosome_1	3450	905
Chromosome_1	3750	643
Chromosome_1	4050	145
Chromosome_1	4350	139
Chromosome_1	4650	115
Chromosome_1	4950	224
Chromosome_1	5250	424
Chromosome_1	5550	2142
Chromosome_1	5850	1746
Chromosome_1	6150	1080
Chromosome_1	6450	686
Chromosome_1	6750	1257
Chromosome_1	7050	315
Chromosome_1	7350	314
Chromosome_1	7650	274
Chromosome_1	7950	96
Chromosome_1	8250	189
Chromosome_1	8550	272
Chromosome_1	8850	92
Chromosome_1	9150	74
Chromosome_1	9450	135
Chromosome_1	9750	112
Chromosome_1	10050	172
Chromosome_1	10350	159
Chromosome_1	10650	42
Chromosome_1	10950	241
Chromosome_1	11250	164
Chromosome_1	11550	96
Chromosome_1	11850	50
Chromosome_1	12150	31
Chromosome_1	12450	64
Chromosome_1	12750	81
Chromosome_1	13050	93
Chromosome_1	13350	27
Chromosome_1	13650	36
Chromosome_1	13950	35
Chromosome_1	14250	42
Chromosome_1	14550	200
Chromosome_1	14850	205
Chromosome_1	15150	209
Chromosome_1	15450	144
Chromosome_1	15750	106
Chromosome_1	16050	62
Chromosome_1	16350	145
Chromosome_1	16650	198
Chromosome_1	16950	190
Chromosome_1	17250	72
Chromosome_1	17550	299
Chromosome_1	17850	185
Chromosome_1	18150	83
Chromosome_1	18450	127
Chromosome_1	18750	453
Chromosome_1	19050	846
Chromosome_1	19350	960
Chromosome_1	19650	1169
Chromosome_1	19950	564
Chromosome_1	20250	228
Chromosome_1	20550	99
Chromosome_1	20850	81
Chromosome_1	21150	132
Chromosome_1	21450	159
Chromosome_1	21750	112
Chromosome_1	22050	25
Chromosome_1	22350	86
Chromosome_1	22650	61
Chromosome_1	22950	64
Chromosome_1	23250	57
Chromosome_1	23550	34
Chromosome_1	23850	134
Chromosome_1	24150	83
Chromosome_1	24450	31
Chromosome_1	24750	124
Chromosome_1	25050	37
Chromosome_1	25350	94
Chromosome_1	25650	81
Chromosome_1	25950	36
Chromosome_1	26250	24
Chromosome_1	26550	90
Chromosome_1	26850	36
Chromosome_1	27150	63
Chromosome_1	27450	18
Chromosome_1	27750	97
Chromosome_1	28050	179
Chromosome_1	28350	201
Chromosome_1	28650	192
Chromosome_1	28950	96
Chromosome_1	29250	24
Chromosome_1	29550	12
Chromosome_1	29850	22
Chromosome_1	30150	18
Chromosome_1	30450	41
Chromosome_1	30750	213
Chromosome_1	31050	266
Chromosome_1	31350	118
Chromosome_1	31650	534
Chromosome_1	31950	509
Chromosome_1	32250	47
Chromosome_1	32550	40
Chromosome_1	32850	29
Chromosome_1	33150	33
Chromosome_1	33450	119
Chromosome_1	33750	117
Chromosome_1	34050	112
Chromosome_1	34350	33
Chromosome_1	34650	89
Chromosome_1	34950	77
Chromosome_1	35250	109
Chromosome_1	35550	296
Chromosome_1	35850	73
Chromosome_1	36150	104
Chromosome_1	36450	65
Chromosome_1	36750	79
Chromosome_1	37050	60
Chromosome_1	37350	59
Chromosome_1	37650	49
Chromosome_1	37950	36
Chromosome_1	38250	58
Chromosome_1	38550	32
Chromosome_1	38850	88
Chromosome_1	39150	148
Chromosome_1	39450	191
Chromosome_1	39750	39
Chromosome_1	40050	77
Chromosome_1	40350	109
Chromosome_1	40650	243
Chromosome_1	40950	184
Chromosome_1	41250	168
Chromosome_1	41550	209
Chromosome_1	41850	325
Chromosome_1	42150	417
Chromosome_1	42450	459
Chromosome_1	42750	60
Chromosome_1	43050	198
Chromosome_1	43350	122
Chromosome_1	43650	86
Chromosome_1	43950	58
Chromosome_1	44250	26
Chromosome_1	44550	38
Chromosome_1	44850	32
Chromosome_1	45150	84
Chromosome_1	45450	15
Chromosome_1	45750	20
Chromosome_1	46050	58
Chromosome_1	46350	54
Chromosome_1	46650	121
Chromosome_1	46950	66
Chromosome_1	47250	154
Chromosome_1	47550	307
Chromosome_1	47850	175
Chromosome_1	48150	243
Chromosome_1	48450	73
Chromosome_1	48750	42
Chromosome_1	49050	17
Chromosome_1	49350	18
Chromosome_1	49650	20
Chromosome_1	49950	31
Chromosome_1	50250	36
Chromosome_1	50550	145
Chromosome_1	50850	85
Chromosome_1	51150	45
Chromosome_1	51450	91
Chromosome_1	51750	245
Chromosome_1	52050	76
Chromosome_1	52350	28
Chromosome_1	52650	16
Chromosome_1	52950	31
Chromosome_1	53250	28
Chromosome_1	53550	50
Chromosome_1	53850	214
Chromosome_1	54150	218
Chromosome_1	54450	110
Chromosome_1	54750	433
Chromosome_1	55050	296
Chromosome_1	55350	42
Chromosome_1	55650	42
Chromosome_1	55950	35
Chromosome_1	56250	77
Chromosome_1	56550	118
Chromosome_1	56850	100
Chromosome_1	57150	170
Chromosome_1	57450	62
Chromosome_1	57750	122
Chromosome_1	58050	281
Chromosome_1	58350	207
Chromosome_1	58650	369
Chromosome_1	58950	84
Chromosome_1	59250	55
Chromosome_1	59550	295
Chromosome_1	59850	116
Chromosome_1	60150	262
Chromosome_1	60450	293
Chromosome_1	60750	154
Chromosome_1	61050	110
Chromosome_1	61350	39
Chromosome_1	61650	47
Chromosome_1	61950	70
Chromosome_1	62250	41
Chromosome_1	62550	46
Chromosome_1	62850	30
Chromosome_1	63150	35
Chromosome_1	63450	28
Chromosome_1	63750	36
Chromosome_1	64050	55
Chromosome_1	64350	36
Chromosome_1	64650	120
Chromosome_1	64950	113
Chromosome_1	65250	95
Chromosome_1	65550	87
Chromosome_1	65850	73
Chromosome_1	66150	175
Chromosome_1	66450	137
Chromosome_1	66750	37
Chromosome_1	67050	278
Chromosome_1	67350	121
Chromosome_1	67650	292
Chromosome_1	67950	61
Chromosome_1	68250	45
Chromosome_1	68550	41
Chromosome_1	68850	67
Chromosome_1	69150	21
Chromosome_1	69450	20
Chromosome_1	69750	131
Chromosome_1	70050	48
Chromosome_1	70350	61
Chromosome_1	70650	107
Chromosome_1	70950	114
Chromosome_1	71250	140
Chromosome_1	71550	154
Chromosome_1	71850	57
Chromosome_1	72150	41
Chromosome_1	72450	26
Chromosome_1	72750	62
Chromosome_1	73050	216
Chromosome_1	73350	165
Chromosome_1	73650	33
Chromosome_1	73950	53
Chromosome_1	74250	124
Chromosome_1	74550	83
Chromosome_1	74850	152
Chromosome_1	75150	131
Chromosome_1	75450	33
Chromosome_1	75750	40
Chromosome_1	76050	172
Chromosome_1	76350	91
Chromosome_1	76650	20
Chromosome_1	76950	29
Chromosome_1	77250	35
Chromosome_1	77550	91
Chromosome_1	77850	313
Chromosome_1	78150	93
Chromosome_1	78450	88
Chromosome_1	78750	50
Chromosome_1	79050	24
Chromosome_1	79350	25
Chromosome_1	79650	112
Chromosome_1	79950	244
Chromosome_1	80250	413
Chromosome_1	80550	177
Chromosome_1	80850	98
Chromosome_1	81150	113
Chromosome_1	81450	540
Chromosome_1	81750	77
Chromosome_1	82050	70
Chromosome_1	82350	53
Chromosome_1	82650	9
Chromosome_1	82950	34
Chromosome_1	83250	110
Chromosome_1	83550	62
Chromosome_1	83850	29
Chromosome_1	84150	123
Chromosome_1	84450	137
Chromosome_1	84750	150
Chromosome_1	85050	166
Chromosome_1	85350	293
Chromosome_1	85650	249
Chromosome_1	85950	219
Chromosome_1	86250	157
Chromosome_1	86550	277
Chromosome_1	86850	65
Chromosome_1	87150	76
Chromosome_1	87450	73
Chromosome_1	87750	50
Chromosome_1	88050	301
Chromosome_1	88350	133
Chromosome_1	88650	167
Chromosome_1	88950	354
Chromosome_1	89250	215
Chromosome_1	89550	419
Chromosome_1	89850	170
Chromosome_1	90150	63
Chromosome_1	90450	45
Chromosome_1	90750	67
Chromosome_1	91050	41
Chromosome_1	91350	52
Chromosome_1	91650	114
Chromosome_1	91950	440
Chromosome_1	92250	154
Chromosome_1	92550	235
Chromosome_1	92850	75
Chromosome_1	93150	94
Chromosome_1	93450	180
Chromosome_1	93750	54
Chromosome_1	94050	94
Chromosome_1	94350	99
Chromosome_1	94650	108
Chromosome_1	94950	360
Chromosome_1	95250	186
Chromosome_1	95550	197
Chromosome_1	95850	135
Chromosome_1	96150	167
Chromosome_1	96450	186
Chromosome_1	96750	56
Chromosome_1	97050	139
Chromosome_1	97350	97
Chromosome_1	97650	42
Chromosome_1	97950	84
Chromosome_1	98250	139
Chromosome_1	98550	116
Chromosome_1	98850	109
Chromosome_1	99150	150
Chromosome_1	99450	125
Chromosome_1	99750	76
Chromosome_1	100050	75
Chromosome_1	100350	48
Chromosome_1	100650	19
Chromosome_1	100950	27
Chromosome_1	101250	132
Chromosome_1	101550	221
Chromosome_1	101850	207
Chromosome_1	102150	445
Chromosome_1	102450	414
Chromosome_1	102750	180
Chromosome_1	103050	276
Chromosome_1	103350	390
Chromosome_1	103650	261
Chromosome_1	103950	122
Chromosome_1	104250	132
Chromosome_1	104550	155
Chromosome_1	104850	112
Chromosome_1	105150	86
Chromosome_1	105450	48
Chromosome_1	105750	207
Chromosome_1	106050	364
Chromosome_1	106350	114
Chromosome_1	106650	162
Chromosome_1	106950	78
Chromosome_1	107250	34
Chromosome_1	107550	24
Chromosome_1	107850	41
Chromosome_1	108150	107
Chromosome_1	108450	233
Chromosome_1	108750	176
Chromosome_1	109050	80
Chromosome_1	109350	143
Chromosome_1	109650	126
Chromosome_1	109950	265
Chromosome_1	110250	909
Chromosome_1	110550	181
Chromosome_1	110850	121
Chromosome_1	111150	188
Chromosome_1	111450	98
Chromosome_1	111750	108
Chromosome_1	112050	71
Chromosome_1	112350	322
Chromosome_1	112650	72
Chromosome_1	112950	52
Chromosome_1	113250	49
Chromosome_1	113550	55
Chromosome_1	113850	11
Chromosome_1	114150	27
Chromosome_1	114450	5
Chromosome_1	114750	30
Chromosome_1	115050	18
Chromosome_1	115350	8
Chromosome_1	115650	42
Chromosome_1	115950	48
Chromosome_1	116250	25
Chromosome_1	116550	52
Chromosome_1	116850	61
Chromosome_1	117150	29
Chromosome_1	117450	21
Chromosome_1	117750	30
Chromosome_1	118050	109
Chromosome_1	118350	146
Chromosome_1	118650	92
Chromosome_1	118950	161
Chromosome_1	119250	355
Chromosome_1	119550	57
Chromosome_1	119850	124
Chromosome_1	120150	709
Chromosome_1	120450	375
Chromosome_1	120750	985
Chromosome_1	121050	743
Chromosome_1	121350	704
Chromosome_1	121650	820
Chromosome_1	121950	344
Chromosome_1	122250	210
Chromosome_1	122550	96
Chromosome_1	122850	93
Chromosome_1	123150	78
Chromosome_1	123450	33
Chromosome_1	123750	75
Chromosome_1	124050	136
Chromosome_1	124350	105
Chromosome_1	124650	41
Chromosome_1	124950	32
Chromosome_1	125250	108
Chromosome_1	125550	103
Chromosome_1	125850	38
Chromosome_1	126150	19
Chromosome_1	126450	29
Chromosome_1	126750	29
Chromosome_1	127050	19
Chromosome_1	127350	107
Chromosome_1	127650	169
Chromosome_1	127950	109
Chromosome_1	128250	219
Chromosome_1	128550	87
Chromosome_1	128850	30
Chromosome_1	129150	94
Chromosome_1	129450	61
Chromosome_1	129750	99
Chromosome_1	130050	40
Chromosome_1	130350	35
Chromosome_1	130650	25
Chromosome_1	130950	97
Chromosome_1	131250	48
Chromosome_1	131550	26
Chromosome_1	131850	39
Chromosome_1	132150	30
Chromosome_1	132450	66
Chromosome_1	132750	70
Chromosome_1	133050	45
Chromosome_1	133350	100
Chromosome_1	133650	84
Chromosome_1	133950	130
Chromosome_1	134250	86
Chromosome_1	134550	28
Chromosome_1	134850	63
Chromosome_1	135150	165
Chromosome_1	135450	182
Chromosome_1	135750	75
Chromosome_1	136050	16
Chromosome_1	136350	37
Chromosome_1	136650	70
Chromosome_1	136950	27
Chromosome_1	137250	16
Chromosome_1	137550	26
Chromosome_1	137850	29
Chromosome_1	138150	47
Chromosome_1	138450	42
Chromosome_1	138750	40
Chromosome_1	139050	120
Chromosome_1	139350	71
Chromosome_1	139650	43
Chromosome_1	139950	119
Chromosome_1	140250	227
Chromosome_1	140550	396
Chromosome_1	140850	161
Chromosome_1	141150	253
Chromosome_1	141450	139
Chromosome_1	141750	92
Chromosome_1	142050	56
Chromosome_1	142350	28
Chromosome_1	142650	69
Chromosome_1	142950	43
Chromosome_1	143250	17
Chromosome_1	143550	34
Chromosome_1	143850	45
Chromosome_1	144150	16
Chromosome_1	144450	130
Chromosome_1	144750	456
Chromosome_1	145050	442
Chromosome_1	145350	740
Chromosome_1	145650	675
Chromosome_1	145950	574
Chromosome_1	146250	56
Chromosome_1	146550	193
Chromosome_1	146850	270
Chromosome_1	147150	111
Chromosome_1	147450	92
Chromosome_1	147750	147
Chromosome_1	148050	103
Chromosome_1	148350	112
Chromosome_1	148650	177
Chromosome_1	148950	263
Chromosome_1	149250	85
Chromosome_1	149550	87
Chromosome_1	149850	90
Chromosome_1	150150	85
Chromosome_1	150450	14
Chromosome_1	150750	38
Chromosome_1	151050	23
Chromosome_1	151350	63
Chromosome_1	151650	115
Chromosome_1	151950	117
Chromosome_1	152250	48
Chromosome_1	152550	22
Chromosome_1	152850	153
Chromosome_1	153150	76
Chromosome_1	153450	73
Chromosome_1	153750	85
Chromosome_1	154050	78
Chromosome_1	154350	89
Chromosome_1	154650	131
Chromosome_1	154950	73
Chromosome_1	155250	48
Chromosome_1	155550	70
Chromosome_1	155850	68
Chromosome_1	156150	239
Chromosome_1	156450	188
Chromosome_1	156750	373
Chromosome_1	157050	103
Chromosome_1	157350	146
Chromosome_1	157650	795
Chromosome_1	157950	365
Chromosome_1	158250	131
Chromosome_1	158550	82
Chromosome_1	158850	158
Chromosome_1	159150	342
Chromosome_1	159450	208
Chromosome_1	159750	180
Chromosome_1	160050	124
Chromosome_1	160350	120
Chromosome_1	160650	100
Chromosome_1	160950	51
Chromosome_1	161250	85
Chromosome_1	161550	162
Chromosome_1	161850	142
Chromosome_1	162150	45
Chromosome_1	162450	79
Chromosome_1	162750	67
Chromosome_1	163050	70
Chromosome_1	163350	63
Chromosome_1	163650	221
Chromosome_1	163950	223
Chromosome_1	164250	65
Chromosome_1	164550	110
Chromosome_1	164850	132
Chromosome_1	165150	203
Chromosome_1	165450	124
Chromosome_1	165750	149
Chromosome_1	166050	141
Chromosome_1	166350	158
Chromosome_1	166650	52
Chromosome_1	166950	52
Chromosome_1	167250	141
Chromosome_1	167550	156
Chromosome_1	167850	83
Chromosome_1	168150	293
Chromosome_1	168450	322
Chromosome_1	168750	143
Chromosome_1	169050	76
Chromosome_1	169350	79
Chromosome_1	169650	321
Chromosome_1	169950	206
Chromosome_1	170250	221
Chromosome_1	170550	176
Chromosome_1	170850	46
Chromosome_1	171150	111
Chromosome_1	171450	103
Chromosome_1	171750	99
Chromosome_1	172050	108
Chromosome_1	172350	115
Chromosome_1	172650	101
Chromosome_1	172950	121
Chromosome_1	173250	97
Chromosome_1	173550	92
Chromosome_1	173850	74
Chromosome_1	174150	125
Chromosome_1	174450	390
Chromosome_1	174750	474
Chromosome_1	175050	59
Chromosome_1	175350	61
Chromosome_1	175650	38
Chromosome_1	175950	16
Chromosome_1	176250	47
Chromosome_1	176550	195
Chromosome_1	176850	148
Chromosome_1	177150	60
Chromosome_1	177450	44
Chromosome_1	177750	112
Chromosome_1	178050	201
Chromosome_1	178350	99
Chromosome_1	178650	58
Chromosome_1	178950	51
Chromosome_1	179250	24
Chromosome_1	179550	22
Chromosome_1	179850	55
Chromosome_1	180150	171
Chromosome_1	180450	212
Chromosome_1	180750	51
Chromosome_1	181050	95
Chromosome_1	181350	282
Chromosome_1	181650	96
Chromosome_1	181950	117
Chromosome_1	182250	234
Chromosome_1	182550	691
Chromosome_1	182850	400
Chromosome_1	183150	142
Chromosome_1	183450	529
Chromosome_1	183750	521
Chromosome_1	184050	118
Chromosome_1	184350	145
Chromosome_1	184650	138
Chromosome_1	184950	548
Chromosome_1	185250	251
Chromosome_1	185550	117
Chromosome_1	185850	302
Chromosome_1	186150	270
Chromosome_1	186450	380
Chromosome_1	186750	380
Chromosome_1	187050	272
Chromosome_1	187350	336
Chromosome_1	187650	81
Chromosome_1	187950	91
Chromosome_1	188250	292
Chromosome_1	188550	546
Chromosome_1	188850	339
Chromosome_1	189150	107
Chromosome_1	189450	75
Chromosome_1	189750	93
Chromosome_1	190050	493
Chromosome_1	190350	114
Chromosome_1	190650	522
Chromosome_1	190950	172
Chromosome_1	191250	39
Chromosome_1	191550	158
Chromosome_1	191850	459
Chromosome_1	192150	667
Chromosome_1	192450	361
Chromosome_1	192750	496
Chromosome_1	193050	269
Chromosome_1	193350	240
Chromosome_1	193650	264
Chromosome_1	193950	299
Chromosome_1	194250	112
Chromosome_1	194550	126
Chromosome_1	194850	315
Chromosome_1	195150	243
Chromosome_1	195450	211
Chromosome_1	195750	1003
Chromosome_1	196050	1033
Chromosome_1	196350	143
Chromosome_1	196650	854
Chromosome_1	196950	684
Chromosome_1	197250	254
Chromosome_1	197550	276
Chromosome_1	197850	98
Chromosome_1	198150	34
Chromosome_1	198450	61
Chromosome_1	198750	178
Chromosome_1	199050	423
Chromosome_1	199350	136
Chromosome_1	199650	125
Chromosome_1	199950	57
Chromosome_1	200250	35
Chromosome_1	200550	103
Chromosome_1	200850	19
Chromosome_1	201150	25
Chromosome_1	201450	76
Chromosome_1	201750	220
Chromosome_1	202050	105
Chromosome_1	202350	295
Chromosome_1	202650	57
Chromosome_1	202950	82
Chromosome_1	203250	95
Chromosome_1	203550	88
Chromosome_1	203850	17
Chromosome_1	204150	13
Chromosome_1	204450	9
Chromosome_1	204750	5
Chromosome_1	205050	8
Chromosome_1	205350	9
Chromosome_1	205650	12
Chromosome_1	205950	6
Chromosome_1	206250	23
Chromosome_1	206550	87
Chromosome_1	206850	54
Chromosome_1	207150	41
Chromosome_1	207450	43
Chromosome_1	207750	31
Chromosome_1	208050	26
Chromosome_1	208350	4
Chromosome_1	208650	42
Chromosome_1	208950	84
Chromosome_1	209250	23
Chromosome_1	209550	18
Chromosome_1	209850	18
Chromosome_1	210150	28
Chromosome_1	210450	50
Chromosome_1	210750	24
Chromosome_1	211050	17
Chromosome_1	211350	26
Chromosome_1	211650	40
Chromosome_1	211950	131
Chromosome_1	212250	23
Chromosome_1	212550	36
Chromosome_1	212850	41
Chromosome_1	213150	45
Chromosome_1	213450	34
Chromosome_1	213750	101
Chromosome_1	214050	70
Chromosome_1	214350	23
Chromosome_1	214650	42
Chromosome_1	214950	27
Chromosome_1	215250	6
Chromosome_1	215550	43
Chromosome_1	215850	21
Chromosome_1	216150	12
Chromosome_1	216450	25
Chromosome_1	216750	123
Chromosome_1	217050	14
Chromosome_1	217350	4
Chromosome_1	217650	5
Chromosome_1	217950	8
Chromosome_1	218250	225
Chromosome_1	218550	102
Chromosome_1	218850	72
Chromosome_1	219150	64
Chromosome_1	219450	14
Chromosome_1	219750	44
Chromosome_1	220050	28
Chromosome_1	220350	13
Chromosome_1	220650	30
Chromosome_1	220950	26
Chromosome_1	221250	72
Chromosome_1	221550	179
Chromosome_1	221850	196
Chromosome_1	222150	167
Chromosome_1	222450	145
Chromosome_1	222750	256
Chromosome_1	223050	81
Chromosome_1	223350	36
Chromosome_1	223650	64
Chromosome_1	223950	79
Chromosome_1	224250	66
Chromosome_1	224550	201
Chromosome_1	224850	571
Chromosome_1	225150	507
Chromosome_1	225450	283
Chromosome_1	225750	260
Chromosome_1	226050	82
Chromosome_1	226350	143
Chromosome_1	226650	96
Chromosome_1	226950	388
Chromosome_1	227250	264
Chromosome_1	227550	102
Chromosome_1	227850	182
Chromosome_1	228150	357
Chromosome_1	228450	125
Chromosome_1	228750	606
Chromosome_1	229050	255
Chromosome_1	229350	63
Chromosome_1	229650	112
Chromosome_1	229950	540
Chromosome_1	230250	190
Chromosome_1	230550	131
Chromosome_1	230850	42
Chromosome_1	231150	31
Chromosome_1	231450	47
Chromosome_1	231750	80
Chromosome_1	232050	41
Chromosome_1	232350	69
Chromosome_1	232650	207
Chromosome_1	232950	45
Chromosome_1	233250	74
Chromosome_1	233550	112
Chromosome_1	233850	373
Chromosome_1	234150	219
Chromosome_1	234450	277
Chromosome_1	234750	126
Chromosome_1	235050	296
Chromosome_1	235350	879
Chromosome_1	235650	371
Chromosome_1	235950	109
Chromosome_1	236250	295
Chromosome_1	236550	262
Chromosome_1	236850	230
Chromosome_1	237150	659
Chromosome_1	237450	663
Chromosome_1	237750	630
Chromosome_1	238050	371
Chromosome_1	238350	68
Chromosome_1	238650	161
Chromosome_1	238950	72
Chromosome_1	239250	57
Chromosome_1	239550	326
Chromosome_1	239850	441
Chromosome_1	240150	63
Chromosome_1	240450	47
Chromosome_1	240750	54
Chromosome_1	241050	144
Chromosome_1	241350	170
Chromosome_1	241650	98
Chromosome_1	241950	244
Chromosome_1	242250	98
Chromosome_1	242550	189
Chromosome_1	242850	249
Chromosome_1	243150	88
Chromosome_1	243450	102
Chromosome_1	243750	196
Chromosome_1	244050	98
Chromosome_1	244350	91
Chromosome_1	244650	50
Chromosome_1	244950	140
Chromosome_1	245250	199
Chromosome_1	245550	94
Chromosome_1	245850	55
Chromosome_1	246150	161
Chromosome_1	246450	423
Chromosome_1	246750	192
Chromosome_1	247050	79
Chromosome_1	247350	19
Chromosome_1	247650	27
Chromosome_1	247950	64
Chromosome_1	248250	74
Chromosome_1	248550	59
Chromosome_1	248850	43
Chromosome_1	249150	75
Chromosome_1	249450	25
Chromosome_1	249750	95
Chromosome_1	250050	36
Chromosome_1	250350	20
Chromosome_1	250650	18
Chromosome_1	250950	71
Chromosome_1	251250	206
Chromosome_1	251550	161
Chromosome_1	251850	174
Chromosome_1	252150	126
Chromosome_1	252450	144
Chromosome_1	252750	250
Chromosome_1	253050	233
Chromosome_1	253350	202
Chromosome_1	253650	95
Chromosome_1	253950	146
Chromosome_1	254250	317
Chromosome_1	254550	133
Chromosome_1	254850	100
Chromosome_1	255150	25
Chromosome_1	255450	109
Chromosome_1	255750	289
Chromosome_1	256050	48
Chromosome_1	256350	122
Chromosome_1	256650	71
Chromosome_1	256950	50
Chromosome_1	257250	149
Chromosome_1	257550	194
Chromosome_1	257850	79
Chromosome_1	258150	13
Chromosome_1	258450	28
Chromosome_1	258750	36
Chromosome_1	259050	188
Chromosome_1	259350	81
Chromosome_1	259650	39
Chromosome_1	259950	29
Chromosome_1	260250	21
Chromosome_1	260550	13
Chromosome_1	260850	23
Chromosome_1	261150	15
Chromosome_1	261450	26
Chromosome_1	261750	11
Chromosome_1	262050	44
Chromosome_1	262350	60
Chromosome_1	262650	17
Chromosome_1	262950	15
Chromosome_1	263250	25
Chromosome_1	263550	38
Chromosome_1	263850	31
Chromosome_1	264150	31
Chromosome_1	264450	27
Chromosome_1	264750	28
Chromosome_1	265050	17
Chromosome_1	265350	34
Chromosome_1	265650	35
Chromosome_1	265950	28
Chromosome_1	266250	32
Chromosome_1	266550	65
Chromosome_1	266850	34
Chromosome_1	267150	43
Chromosome_1	267450	107
Chromosome_1	267750	60
Chromosome_1	268050	90
Chromosome_1	268350	63
Chromosome_1	268650	75
Chromosome_1	268950	146
Chromosome_1	269250	66
Chromosome_1	269550	75
Chromosome_1	269850	52
Chromosome_1	270150	51
Chromosome_1	270450	65
Chromosome_1	270750	216
Chromosome_1	271050	123
Chromosome_1	271350	96
Chromosome_1	271650	192
Chromosome_1	271950	160
Chromosome_1	272250	210
Chromosome_1	272550	100
Chromosome_1	272850	23
Chromosome_1	273150	69
Chromosome_1	273450	115
Chromosome_1	273750	250
Chromosome_1	274050	208
Chromosome_1	274350	233
Chromosome_1	274650	143
Chromosome_1	274950	63
Chromosome_1	275250	80
Chromosome_1	275550	83
Chromosome_1	275850	51
Chromosome_1	276150	35
Chromosome_1	276450	30
Chromosome_1	276750	40
Chromosome_1	277050	59
Chromosome_1	277350	173
Chromosome_1	277650	300
Chromosome_1	277950	212
Chromosome_1	278250	68
Chromosome_1	278550	32
Chromosome_1	278850	45
Chromosome_1	279150	44
Chromosome_1	279450	141
Chromosome_1	279750	111
Chromosome_1	280050	129
Chromosome_1	280350	270
Chromosome_1	280650	272
Chromosome_1	280950	426
Chromosome_1	281250	93
Chromosome_1	281550	40
Chromosome_1	281850	190
Chromosome_1	282150	77
Chromosome_1	282450	78
Chromosome_1	282750	110
Chromosome_1	283050	167
Chromosome_1	283350	346
Chromosome_1	283650	322
Chromosome_1	283950	100
Chromosome_1	284250	46
Chromosome_1	284550	102
Chromosome_1	284850	254
Chromosome_1	285150	147
Chromosome_1	285450	304
Chromosome_1	285750	286
Chromosome_1	286050	334
Chromosome_1	286350	77
Chromosome_1	286650	113
Chromosome_1	286950	176
Chromosome_1	287250	177
Chromosome_1	287550	420
Chromosome_1	287850	602
Chromosome_1	288150	694
Chromosome_1	288450	461
Chromosome_1	288750	298
Chromosome_1	289050	26
Chromosome_1	289350	57
Chromosome_1	289650	67
Chromosome_1	289950	42
Chromosome_1	290250	74
Chromosome_1	290550	213
Chromosome_1	290850	99
Chromosome_1	291150	36
Chromosome_1	291450	27
Chromosome_1	291750	174
Chromosome_1	292050	205
Chromosome_1	292350	335
Chromosome_1	292650	305
Chromosome_1	292950	477
Chromosome_1	293250	212
Chromosome_1	293550	413
Chromosome_1	293850	185
Chromosome_1	294150	300
Chromosome_1	294450	137
Chromosome_1	294750	61
Chromosome_1	295050	35
Chromosome_1	295350	34
Chromosome_1	295650	42
Chromosome_1	295950	82
Chromosome_1	296250	72
Chromosome_1	296550	37
Chromosome_1	296850	62
Chromosome_1	297150	164
Chromosome_1	297450	73
Chromosome_1	297750	59
Chromosome_1	298050	124
Chromosome_1	298350	48
Chromosome_1	298650	32
Chromosome_1	298950	43
Chromosome_1	299250	84
Chromosome_1	299550	121
Chromosome_1	299850	123
Chromosome_1	300150	80
Chromosome_1	300450	45
Chromosome_1	300750	38
Chromosome_1	301050	25
Chromosome_1	301350	42
Chromosome_1	301650	27
Chromosome_1	301950	12
Chromosome_1	302250	27
Chromosome_1	302550	26
Chromosome_1	302850	63
Chromosome_1	303150	109
Chromosome_1	303450	77
Chromosome_1	303750	30
Chromosome_1	304050	83
Chromosome_1	304350	140
Chromosome_1	304650	29
Chromosome_1	304950	30
Chromosome_1	305250	53
Chromosome_1	305550	54
Chromosome_1	305850	18
Chromosome_1	306150	25
Chromosome_1	306450	139
Chromosome_1	306750	217
Chromosome_1	307050	69
Chromosome_1	307350	42
Chromosome_1	307650	64
Chromosome_1	307950	148
Chromosome_1	308250	211
Chromosome_1	308550	349
Chromosome_1	308850	475
Chromosome_1	309150	619
Chromosome_1	309450	244
Chromosome_1	309750	320
Chromosome_1	310050	783
Chromosome_1	310350	945
Chromosome_1	310650	326
Chromosome_1	310950	330
Chromosome_1	311250	64
Chromosome_1	311550	65
Chromosome_1	311850	73
Chromosome_1	312150	27
Chromosome_1	312450	71
Chromosome_1	312750	59
Chromosome_1	313050	99
Chromosome_1	313350	54
Chromosome_1	313650	118
Chromosome_1	313950	141
Chromosome_1	314250	152
Chromosome_1	314550	110
Chromosome_1	314850	244
Chromosome_1	315150	53
Chromosome_1	315450	54
Chromosome_1	315750	84
Chromosome_1	316050	195
Chromosome_1	316350	186
Chromosome_1	316650	116
Chromosome_1	316950	481
Chromosome_1	317250	1133
Chromosome_1	317550	382
Chromosome_1	317850	422
Chromosome_1	318150	450
Chromosome_1	318450	75
Chromosome_1	318750	43
Chromosome_1	319050	292
Chromosome_1	319350	200
Chromosome_1	319650	179
Chromosome_1	319950	129
Chromosome_1	320250	50
Chromosome_1	320550	95
Chromosome_1	320850	116
Chromosome_1	321150	329
Chromosome_1	321450	279
Chromosome_1	321750	166
Chromosome_1	322050	340
Chromosome_1	322350	296
Chromosome_1	322650	116
Chromosome_1	322950	79
Chromosome_1	323250	48
Chromosome_1	323550	192
Chromosome_1	323850	273
Chromosome_1	324150	713
Chromosome_1	324450	891
Chromosome_1	324750	440
Chromosome_1	325050	174
Chromosome_1	325350	163
Chromosome_1	325650	97
Chromosome_1	325950	76
Chromosome_1	326250	108
Chromosome_1	326550	101
Chromosome_1	326850	41
Chromosome_1	327150	13
Chromosome_1	327450	30
Chromosome_1	327750	210
Chromosome_1	328050	68
Chromosome_1	328350	67
Chromosome_1	328650	46
Chromosome_1	328950	31
Chromosome_1	329250	46
Chromosome_1	329550	148
Chromosome_1	329850	90
Chromosome_1	330150	37
Chromosome_1	330450	33
Chromosome_1	330750	70
Chromosome_1	331050	178
Chromosome_1	331350	238
Chromosome_1	331650	145
Chromosome_1	331950	65
Chromosome_1	332250	16
Chromosome_1	332550	29
Chromosome_1	332850	160
Chromosome_1	333150	67
Chromosome_1	333450	47
Chromosome_1	333750	24
Chromosome_1	334050	34
Chromosome_1	334350	158
Chromosome_1	334650	196
Chromosome_1	334950	157
Chromosome_1	335250	80
Chromosome_1	335550	254
Chromosome_1	335850	29
Chromosome_1	336150	28
Chromosome_1	336450	39
Chromosome_1	336750	18
Chromosome_1	337050	31
Chromosome_1	337350	53
Chromosome_1	337650	10
Chromosome_1	337950	16
Chromosome_1	338250	70
Chromosome_1	338550	82
Chromosome_1	338850	41
Chromosome_1	339150	131
Chromosome_1	339450	193
Chromosome_1	339750	353
Chromosome_1	340050	313
Chromosome_1	340350	207
Chromosome_1	340650	114
Chromosome_1	340950	224
Chromosome_1	341250	168
Chromosome_1	341550	333
Chromosome_1	341850	304
Chromosome_1	342150	178
Chromosome_1	342450	713
Chromosome_1	342750	516
Chromosome_1	343050	541
Chromosome_1	343350	333
Chromosome_1	343650	243
Chromosome_1	343950	326
Chromosome_1	344250	244
Chromosome_1	344550	135
Chromosome_1	344850	245
Chromosome_1	345150	480
Chromosome_1	345450	306
Chromosome_1	345750	99
Chromosome_1	346050	49
Chromosome_1	346350	282
Chromosome_1	346650	159
Chromosome_1	346950	73
Chromosome_1	347250	96
Chromosome_1	347550	46
Chromosome_1	347850	108
Chromosome_1	348150	101
Chromosome_1	348450	145
Chromosome_1	348750	124
Chromosome_1	349050	69
Chromosome_1	349350	293
Chromosome_1	349650	164
Chromosome_1	349950	45
Chromosome_1	350250	55
Chromosome_1	350550	35
Chromosome_1	350850	80
Chromosome_1	351150	92
Chromosome_1	351450	76
Chromosome_1	351750	77
Chromosome_1	352050	334
Chromosome_1	352350	296
Chromosome_1	352650	193
Chromosome_1	352950	136
Chromosome_1	353250	84
Chromosome_1	353550	150
Chromosome_1	353850	158
Chromosome_1	354150	64
Chromosome_1	354450	78
Chromosome_1	354750	57
Chromosome_1	355050	162
Chromosome_1	355350	199
Chromosome_1	355650	123
Chromosome_1	355950	425
Chromosome_1	356250	52
Chromosome_1	356550	44
Chromosome_1	356850	190
Chromosome_1	357150	320
Chromosome_1	357450	339
Chromosome_1	357750	274
Chromosome_1	358050	306
Chromosome_1	358350	172
Chromosome_1	358650	74
Chromosome_1	358950	71
Chromosome_1	359250	528
Chromosome_1	359550	1449
Chromosome_1	359850	1112
Chromosome_1	360150	474
Chromosome_1	360450	710
Chromosome_1	360750	727
Chromosome_1	361050	590
Chromosome_1	361350	171
Chromosome_1	361650	104
Chromosome_1	361950	87
Chromosome_1	362250	309
Chromosome_1	362550	931
Chromosome_1	362850	270
Chromosome_1	363150	138
Chromosome_1	363450	268
Chromosome_1	363750	295
Chromosome_1	364050	85
Chromosome_1	364350	91
Chromosome_1	364650	37
Chromosome_1	364950	14
Chromosome_1	365250	32
Chromosome_1	365550	64
Chromosome_1	365850	29
Chromosome_1	366150	18
Chromosome_1	366450	8
Chromosome_1	366750	10
Chromosome_1	367050	12
Chromosome_1	367350	10
Chromosome_1	367650	5
Chromosome_1	367950	23
Chromosome_1	368250	14
Chromosome_1	368550	27
Chromosome_1	368850	32
Chromosome_1	369150	19
Chromosome_1	369450	16
Chromosome_1	369750	11
Chromosome_1	370050	25
Chromosome_1	370350	32
Chromosome_1	370650	113
Chromosome_1	370950	51
Chromosome_1	371250	36
Chromosome_1	371550	92
Chromosome_1	371850	89
Chromosome_1	372150	218
Chromosome_1	372450	125
Chromosome_1	372750	144
Chromosome_1	373050	108
Chromosome_1	373350	107
Chromosome_1	373650	29
Chromosome_1	373950	85
Chromosome_1	374250	102
Chromosome_1	374550	106
Chromosome_1	374850	107
Chromosome_1	375150	143
Chromosome_1	375450	45
Chromosome_1	375750	194
Chromosome_1	376050	195
Chromosome_1	376350	257
Chromosome_1	376650	169
Chromosome_1	376950	39
Chromosome_1	377250	48
Chromosome_1	377550	41
Chromosome_1	377850	136
Chromosome_1	378150	115
Chromosome_1	378450	44
Chromosome_1	378750	24
Chromosome_1	379050	121
Chromosome_1	379350	104
Chromosome_1	379650	118
Chromosome_1	379950	178
Chromosome_1	380250	345
Chromosome_1	380550	384
Chromosome_1	380850	182
Chromosome_1	381150	206
Chromosome_1	381450	346
Chromosome_1	381750	413
Chromosome_1	382050	269
Chromosome_1	382350	403
Chromosome_1	382650	63
Chromosome_1	382950	73
Chromosome_1	383250	77
Chromosome_1	383550	160
Chromosome_1	383850	45
Chromosome_1	384150	26
Chromosome_1	384450	119
Chromosome_1	384750	20
Chromosome_1	385050	170
Chromosome_1	385350	98
Chromosome_1	385650	35
Chromosome_1	385950	33
Chromosome_1	386250	23
Chromosome_1	386550	31
Chromosome_1	386850	28
Chromosome_1	387150	58
Chromosome_1	387450	60
Chromosome_1	387750	95
Chromosome_1	388050	52
Chromosome_1	388350	75
Chromosome_1	388650	21
Chromosome_1	388950	10
Chromosome_1	389250	26
Chromosome_1	389550	73
Chromosome_1	389850	44
Chromosome_1	390150	43
Chromosome_1	390450	92
Chromosome_1	390750	128
Chromosome_1	391050	26
Chromosome_1	391350	17
Chromosome_1	391650	34
Chromosome_1	391950	36
Chromosome_1	392250	12
Chromosome_1	392550	31
Chromosome_1	392850	81
Chromosome_1	393150	33
Chromosome_1	393450	54
Chromosome_1	393750	28
Chromosome_1	394050	43
Chromosome_1	394350	66
Chromosome_1	394650	74
Chromosome_1	394950	31
Chromosome_1	395250	34
Chromosome_1	395550	70
Chromosome_1	395850	48
Chromosome_1	396150	62
Chromosome_1	396450	44
Chromosome_1	396750	61
Chromosome_1	397050	31
Chromosome_1	397350	28
Chromosome_1	397650	88
Chromosome_1	397950	74
Chromosome_1	398250	161
Chromosome_1	398550	35
Chromosome_1	398850	35
Chromosome_1	399150	88
Chromosome_1	399450	25
Chromosome_1	399750	19
Chromosome_1	400050	17
Chromosome_1	400350	76
Chromosome_1	400650	198
Chromosome_1	400950	108
Chromosome_1	401250	278
Chromosome_1	401550	210
Chromosome_1	401850	99
Chromosome_1	402150	35
Chromosome_1	402450	99
Chromosome_1	402750	129
Chromosome_1	403050	154
Chromosome_1	403350	226
Chromosome_1	403650	70
Chromosome_1	403950	118
Chromosome_1	404250	161
Chromosome_1	404550	56
Chromosome_1	404850	410
Chromosome_1	405150	370
Chromosome_1	405450	81
Chromosome_1	405750	60
Chromosome_1	406050	61
Chromosome_1	406350	231
Chromosome_1	406650	75
Chromosome_1	406950	271
Chromosome_1	407250	145
Chromosome_1	407550	341
Chromosome_1	407850	460
Chromosome_1	408150	120
Chromosome_1	408450	106
Chromosome_1	408750	78
Chromosome_1	409050	141
Chromosome_1	409350	482
Chromosome_1	409650	89
Chromosome_1	409950	30
Chromosome_1	410250	58
Chromosome_1	410550	81
Chromosome_1	410850	127
Chromosome_1	411150	75
Chromosome_1	411450	140
Chromosome_1	411750	37
Chromosome_1	412050	66
Chromosome_1	412350	116
Chromosome_1	412650	88
Chromosome_1	412950	96
Chromosome_1	413250	178
Chromosome_1	413550	65
Chromosome_1	413850	50
Chromosome_1	414150	30
Chromosome_1	414450	90
Chromosome_1	414750	61
Chromosome_1	415050	23
Chromosome_1	415350	25
Chromosome_1	415650	69
Chromosome_1	415950	98
Chromosome_1	416250	35
Chromosome_1	416550	21
Chromosome_1	416850	54
Chromosome_1	417150	166
Chromosome_1	417450	471
Chromosome_1	417750	261
Chromosome_1	418050	107
Chromosome_1	418350	108
Chromosome_1	418650	400
Chromosome_1	418950	190
Chromosome_1	419250	422
Chromosome_1	419550	146
Chromosome_1	419850	101
Chromosome_1	420150	20
Chromosome_1	420450	15
Chromosome_1	420750	55
Chromosome_1	421050	170
Chromosome_1	421350	103
Chromosome_1	421650	164
Chromosome_1	421950	72
Chromosome_1	422250	91
Chromosome_1	422550	128
Chromosome_1	422850	100
Chromosome_1	423150	52
Chromosome_1	423450	318
Chromosome_1	423750	269
Chromosome_1	424050	265
Chromosome_1	424350	231
Chromosome_1	424650	104
Chromosome_1	424950	128
Chromosome_1	425250	104
Chromosome_1	425550	45
Chromosome_1	425850	102
Chromosome_1	426150	123
Chromosome_1	426450	339
Chromosome_1	426750	351
Chromosome_1	427050	258
Chromosome_1	427350	30
Chromosome_1	427650	108
Chromosome_1	427950	431
Chromosome_1	428250	378
Chromosome_1	428550	47
Chromosome_1	428850	100
Chromosome_1	429150	136
Chromosome_1	429450	188
Chromosome_1	429750	124
Chromosome_1	430050	278
Chromosome_1	430350	233
Chromosome_1	430650	348
Chromosome_1	430950	310
Chromosome_1	431250	108
Chromosome_1	431550	105
Chromosome_1	431850	280
Chromosome_1	432150	175
Chromosome_1	432450	136
Chromosome_1	432750	139
Chromosome_1	433050	120
Chromosome_1	433350	41
Chromosome_1	433650	112
Chromosome_1	433950	451
Chromosome_1	434250	561
Chromosome_1	434550	226
Chromosome_1	434850	326
Chromosome_1	435150	714
Chromosome_1	435450	178
Chromosome_1	435750	335
Chromosome_1	436050	99
Chromosome_1	436350	114
Chromosome_1	436650	60
Chromosome_1	436950	146
Chromosome_1	437250	309
Chromosome_1	437550	309
Chromosome_1	437850	906
Chromosome_1	438150	912
Chromosome_1	438450	131
Chromosome_1	438750	104
Chromosome_1	439050	258
Chromosome_1	439350	379
Chromosome_1	439650	150
Chromosome_1	439950	346
Chromosome_1	440250	622
Chromosome_1	440550	87
Chromosome_1	440850	10
Chromosome_1	441150	17
Chromosome_1	441450	6
Chromosome_1	441750	8
Chromosome_1	442050	6
Chromosome_1	442350	17
Chromosome_1	442650	5
Chromosome_1	442950	8
Chromosome_1	443250	8
Chromosome_1	443550	25
Chromosome_1	443850	60
Chromosome_1	444150	36
Chromosome_1	444450	55
Chromosome_1	444750	66
Chromosome_1	445050	26
Chromosome_1	445350	14
Chromosome_1	445650	23
Chromosome_1	445950	15
Chromosome_1	446250	32
Chromosome_1	446550	22
Chromosome_1	446850	22
Chromosome_1	447150	21
Chromosome_1	447450	8
Chromosome_1	447750	12
Chromosome_1	448050	12
Chromosome_1	448350	6
Chromosome_1	448650	24
Chromosome_1	448950	15
Chromosome_1	449250	24
Chromosome_1	449550	21
Chromosome_1	449850	84
Chromosome_1	450150	151
Chromosome_1	450450	147
Chromosome_1	450750	198
Chromosome_1	451050	75
Chromosome_1	451350	46
Chromosome_1	451650	58
Chromosome_1	451950	104
Chromosome_1	452250	168
Chromosome_1	452550	65
Chromosome_1	452850	218
Chromosome_1	453150	326
Chromosome_1	453450	220
Chromosome_1	453750	141
Chromosome_1	454050	523
Chromosome_1	454350	265
Chromosome_1	454650	226
Chromosome_1	454950	82
Chromosome_1	455250	49
Chromosome_1	455550	72
Chromosome_1	455850	43
Chromosome_1	456150	53
Chromosome_1	456450	53
Chromosome_1	456750	219
Chromosome_1	457050	326
Chromosome_1	457350	211
Chromosome_1	457650	670
Chromosome_1	457950	293
Chromosome_1	458250	480
Chromosome_1	458550	191
Chromosome_1	458850	105
Chromosome_1	459150	644
Chromosome_1	459450	508
Chromosome_1	459750	374
Chromosome_1	460050	644
Chromosome_1	460350	469
Chromosome_1	460650	155
Chromosome_1	460950	71
Chromosome_1	461250	78
Chromosome_1	461550	105
Chromosome_1	461850	141
Chromosome_1	462150	150
Chromosome_1	462450	141
Chromosome_1	462750	203
Chromosome_1	463050	36
Chromosome_1	463350	426
Chromosome_1	463650	379
Chromosome_1	463950	373
Chromosome_1	464250	133
Chromosome_1	464550	14
Chromosome_1	464850	25
Chromosome_1	465150	59
Chromosome_1	465450	81
Chromosome_1	465750	28
Chromosome_1	466050	9
Chromosome_1	466350	31
Chromosome_1	466650	54
Chromosome_1	466950	31
Chromosome_1	467250	115
Chromosome_1	467550	358
Chromosome_1	467850	50
Chromosome_1	468150	47
Chromosome_1	468450	93
Chromosome_1	468750	53
Chromosome_1	469050	44
Chromosome_1	469350	115
Chromosome_1	469650	58
Chromosome_1	469950	815
Chromosome_1	470250	1108
Chromosome_1	470550	289
Chromosome_1	470850	219
Chromosome_1	471150	131
Chromosome_1	471450	300
Chromosome_1	471750	480
Chromosome_1	472050	183
Chromosome_1	472350	127
Chromosome_1	472650	286
Chromosome_1	472950	173
Chromosome_1	473250	60
Chromosome_1	473550	172
Chromosome_1	473850	209
Chromosome_1	474150	28
Chromosome_1	474450	34
Chromosome_1	474750	59
Chromosome_1	475050	174
Chromosome_1	475350	102
Chromosome_1	475650	178
Chromosome_1	475950	53
Chromosome_1	476250	46
Chromosome_1	476550	18
Chromosome_1	476850	38
Chromosome_1	477150	51
Chromosome_1	477450	55
Chromosome_1	477750	48
Chromosome_1	478050	44
Chromosome_1	478350	95
Chromosome_1	478650	107
Chromosome_1	478950	89
Chromosome_1	479250	166
Chromosome_1	479550	181
Chromosome_1	479850	199
Chromosome_1	480150	172
Chromosome_1	480450	192
Chromosome_1	480750	48
Chromosome_1	481050	93
Chromosome_1	481350	414
Chromosome_1	481650	1165
Chromosome_1	481950	682
Chromosome_1	482250	873
Chromosome_1	482550	360
Chromosome_1	482850	385
Chromosome_1	483150	838
Chromosome_1	483450	407
Chromosome_1	483750	240
Chromosome_1	484050	389
Chromosome_1	484350	338
Chromosome_1	484650	257
Chromosome_1	484950	381
Chromosome_1	485250	103
Chromosome_1	485550	60
Chromosome_1	485850	175
Chromosome_1	486150	281
Chromosome_1	486450	484
Chromosome_1	486750	350
Chromosome_1	487050	255
Chromosome_1	487350	192
Chromosome_1	487650	149
Chromosome_1	487950	310
Chromosome_1	488250	300
Chromosome_1	488550	732
Chromosome_1	488850	384
Chromosome_1	489150	222
Chromosome_1	489450	107
Chromosome_1	489750	30
Chromosome_1	490050	20
Chromosome_1	490350	36
Chromosome_1	490650	4
Chromosome_1	490950	18
Chromosome_1	491250	8
Chromosome_1	491550	11
Chromosome_1	491850	19
Chromosome_1	492150	39
Chromosome_1	492450	26
Chromosome_1	492750	6
Chromosome_1	493050	12
Chromosome_1	493350	8
Chromosome_1	493650	13
Chromosome_1	493950	18
Chromosome_1	494250	13
Chromosome_1	494550	12
Chromosome_1	494850	43
Chromosome_1	495150	19
Chromosome_1	495450	11
Chromosome_1	495750	15
Chromosome_1	496050	16
Chromosome_1	496350	53
Chromosome_1	496650	17
Chromosome_1	496950	15
Chromosome_1	497250	51
Chromosome_1	497550	17
Chromosome_1	497850	31
Chromosome_1	498150	155
Chromosome_1	498450	38
Chromosome_1	498750	37
Chromosome_1	499050	133
Chromosome_1	499350	144
Chromosome_1	499650	102
Chromosome_1	499950	252
Chromosome_1	500250	213
Chromosome_1	500550	87
Chromosome_1	500850	127
Chromosome_1	501150	354
Chromosome_1	501450	233
Chromosome_1	501750	93
Chromosome_1	502050	8
Chromosome_1	502350	34
Chromosome_1	502650	276
Chromosome_1	502950	111
Chromosome_1	503250	83
Chromosome_1	503550	155
Chromosome_1	503850	129
Chromosome_1	504150	51
Chromosome_1	504450	27
Chromosome_1	504750	34
Chromosome_1	505050	37
Chromosome_1	505350	43
Chromosome_1	505650	93
Chromosome_1	505950	136
Chromosome_1	506250	209
Chromosome_1	506550	86
Chromosome_1	506850	30
Chromosome_1	507150	6
Chromosome_1	507450	53
Chromosome_1	507750	358
Chromosome_1	508050	399
Chromosome_1	508350	105
Chromosome_1	508650	34
Chromosome_1	508950	43
Chromosome_1	509250	79
Chromosome_1	509550	45
Chromosome_1	509850	51
Chromosome_1	510150	191
Chromosome_1	510450	152
Chromosome_1	510750	257
Chromosome_1	511050	323
Chromosome_1	511350	66
Chromosome_1	511650	40
Chromosome_1	511950	45
Chromosome_1	512250	177
Chromosome_1	512550	150
Chromosome_1	512850	77
Chromosome_1	513150	86
Chromosome_1	513450	152
Chromosome_1	513750	92
Chromosome_1	514050	160
Chromosome_1	514350	61
Chromosome_1	514650	44
Chromosome_1	514950	76
Chromosome_1	515250	260
Chromosome_1	515550	546
Chromosome_1	515850	191
Chromosome_1	516150	193
Chromosome_1	516450	45
Chromosome_1	516750	41
Chromosome_1	517050	83
Chromosome_1	517350	714
Chromosome_1	517650	535
Chromosome_1	517950	292
Chromosome_1	518250	114
Chromosome_1	518550	292
Chromosome_1	518850	115
Chromosome_1	519150	297
Chromosome_1	519450	203
Chromosome_1	519750	206
Chromosome_1	520050	64
Chromosome_1	520350	40
Chromosome_1	520650	29
Chromosome_1	520950	73
Chromosome_1	521250	70
Chromosome_1	521550	452
Chromosome_1	521850	375
Chromosome_1	522150	184
Chromosome_1	522450	99
Chromosome_1	522750	73
Chromosome_1	523050	78
Chromosome_1	523350	180
Chromosome_1	523650	114
Chromosome_1	523950	282
Chromosome_1	524250	374
Chromosome_1	524550	160
Chromosome_1	524850	140
Chromosome_1	525150	192
Chromosome_1	525450	180
Chromosome_1	525750	127
Chromosome_1	526050	38
Chromosome_1	526350	51
Chromosome_1	526650	39
Chromosome_1	526950	25
Chromosome_1	527250	55
Chromosome_1	527550	39
Chromosome_1	527850	78
Chromosome_1	528150	134
Chromosome_1	528450	575
Chromosome_1	528750	106
Chromosome_1	529050	45
Chromosome_1	529350	127
Chromosome_1	529650	123
Chromosome_1	529950	40
Chromosome_1	530250	11
Chromosome_1	530550	48
Chromosome_1	530850	32
Chromosome_1	531150	29
Chromosome_1	531450	35
Chromosome_1	531750	89
Chromosome_1	532050	332
Chromosome_1	532350	148
Chromosome_1	532650	332
Chromosome_1	532950	61
Chromosome_1	533250	75
Chromosome_1	533550	124
Chromosome_1	533850	241
Chromosome_1	534150	674
Chromosome_1	534450	71
Chromosome_1	534750	79
Chromosome_1	535050	100
Chromosome_1	535350	125
Chromosome_1	535650	44
Chromosome_1	535950	44
Chromosome_1	536250	32
Chromosome_1	536550	36
Chromosome_1	536850	115
Chromosome_1	537150	43
Chromosome_1	537450	45
Chromosome_1	537750	206
Chromosome_1	538050	86
Chromosome_1	538350	28
Chromosome_1	538650	99
Chromosome_1	538950	91
Chromosome_1	539250	124
Chromosome_1	539550	89
Chromosome_1	539850	236
Chromosome_1	540150	127
Chromosome_1	540450	118
Chromosome_1	540750	91
Chromosome_1	541050	103
Chromosome_1	541350	48
Chromosome_1	541650	138
Chromosome_1	541950	165
Chromosome_1	542250	263
Chromosome_1	542550	140
Chromosome_1	542850	63
Chromosome_1	543150	26
Chromosome_1	543450	312
Chromosome_1	543750	155
Chromosome_1	544050	347
Chromosome_1	544350	395
Chromosome_1	544650	106
Chromosome_1	544950	255
Chromosome_1	545250	105
Chromosome_1	545550	19
Chromosome_1	545850	30
Chromosome_1	546150	190
Chromosome_1	546450	167
Chromosome_1	546750	143
Chromosome_1	547050	90
Chromosome_1	547350	93
Chromosome_1	547650	116
Chromosome_1	547950	139
Chromosome_1	548250	61
Chromosome_1	548550	298
Chromosome_1	548850	234
Chromosome_1	549150	236
Chromosome_1	549450	281
Chromosome_1	549750	165
Chromosome_1	550050	105
Chromosome_1	550350	118
Chromosome_1	550650	85
Chromosome_1	550950	123
Chromosome_1	551250	101
Chromosome_1	551550	115
Chromosome_1	551850	23
Chromosome_1	552150	23
Chromosome_1	552450	49
Chromosome_1	552750	78
Chromosome_1	553050	32
Chromosome_1	553350	64
Chromosome_1	553650	400
Chromosome_1	553950	522
Chromosome_1	554250	339
Chromosome_1	554550	48
Chromosome_1	554850	37
Chromosome_1	555150	33
Chromosome_1	555450	14
Chromosome_1	555750	15
Chromosome_1	556050	15
Chromosome_1	556350	32
Chromosome_1	556650	60
Chromosome_1	556950	47
Chromosome_1	557250	260
Chromosome_1	557550	97
Chromosome_1	557850	47
Chromosome_1	558150	42
Chromosome_1	558450	13
Chromosome_1	558750	41
Chromosome_1	559050	236
Chromosome_1	559350	250
Chromosome_1	559650	413
Chromosome_1	559950	902
Chromosome_1	560250	224
Chromosome_1	560550	366
Chromosome_1	560850	261
Chromosome_1	561150	427
Chromosome_1	561450	297
Chromosome_1	561750	307
Chromosome_1	562050	769
Chromosome_1	562350	318
Chromosome_1	562650	29
Chromosome_1	562950	44
Chromosome_1	563250	8
Chromosome_1	563550	63
Chromosome_1	563850	17
Chromosome_1	564150	11
Chromosome_1	564450	23
Chromosome_1	564750	52
Chromosome_1	565050	22
Chromosome_1	565350	15
Chromosome_1	565650	18
Chromosome_1	565950	6
Chromosome_1	566250	60
Chromosome_1	566550	61
Chromosome_1	566850	38
Chromosome_1	567150	65
Chromosome_1	567450	29
Chromosome_1	567750	38
Chromosome_1	568050	34
Chromosome_1	568350	53
Chromosome_1	568650	14
Chromosome_1	568950	16
Chromosome_1	569250	55
Chromosome_1	569550	33
Chromosome_1	569850	47
Chromosome_1	570150	139
Chromosome_1	570450	60
Chromosome_1	570750	131
Chromosome_1	571050	29
Chromosome_1	571350	134
Chromosome_1	571650	224
Chromosome_1	571950	43
Chromosome_1	572250	71
Chromosome_1	572550	99
Chromosome_1	572850	220
Chromosome_1	573150	80
Chromosome_1	573450	164
Chromosome_1	573750	28
Chromosome_1	574050	27
Chromosome_1	574350	207
Chromosome_1	574650	108
Chromosome_1	574950	253
Chromosome_1	575250	111
Chromosome_1	575550	124
Chromosome_1	575850	202
Chromosome_1	576150	300
Chromosome_1	576450	595
Chromosome_1	576750	378
Chromosome_1	577050	119
Chromosome_1	577350	125
Chromosome_1	577650	99
Chromosome_1	577950	166
Chromosome_1	578250	71
Chromosome_1	578550	44
Chromosome_1	578850	362
Chromosome_1	579150	71
Chromosome_1	579450	70
Chromosome_1	579750	144
Chromosome_1	580050	83
Chromosome_1	580350	117
Chromosome_1	580650	131
Chromosome_1	580950	97
Chromosome_1	581250	132
Chromosome_1	581550	64
Chromosome_1	581850	26
Chromosome_1	582150	22
Chromosome_1	582450	41
Chromosome_1	582750	67
Chromosome_1	583050	45
Chromosome_1	583350	25
Chromosome_1	583650	14
Chromosome_1	583950	15
Chromosome_1	584250	26
Chromosome_1	584550	146
Chromosome_1	584850	130
Chromosome_1	585150	79
Chromosome_1	585450	19
Chromosome_1	585750	16
Chromosome_1	586050	73
Chromosome_1	586350	37
Chromosome_1	586650	30
Chromosome_1	586950	34
Chromosome_1	587250	56
Chromosome_1	587550	47
Chromosome_1	587850	29
Chromosome_1	588150	15
Chromosome_1	588450	14
Chromosome_1	588750	37
Chromosome_1	589050	98
Chromosome_1	589350	41
Chromosome_1	589650	133
Chromosome_1	589950	140
Chromosome_1	590250	32
Chromosome_1	590550	52
Chromosome_1	590850	99
Chromosome_1	591150	136
Chromosome_1	591450	47
Chromosome_1	591750	85
Chromosome_1	592050	40
Chromosome_1	592350	5
Chromosome_1	592650	41
Chromosome_1	592950	52
Chromosome_1	593250	61
Chromosome_1	593550	46
Chromosome_1	593850	63
Chromosome_1	594150	159
Chromosome_1	594450	62
Chromosome_1	594750	81
Chromosome_1	595050	91
Chromosome_1	595350	148
Chromosome_1	595650	191
Chromosome_1	595950	484
Chromosome_1	596250	210
Chromosome_1	596550	176
Chromosome_1	596850	211
Chromosome_1	597150	370
Chromosome_1	597450	141
Chromosome_1	597750	75
Chromosome_1	598050	32
Chromosome_1	598350	40
Chromosome_1	598650	28
Chromosome_1	598950	30
Chromosome_1	599250	13
Chromosome_1	599550	21
[truncated: 39,913 more rows]

## Sheet: BAY125_reverse
chro	pos	count
Chromosome_1	150	4
Chromosome_1	450	92
Chromosome_1	750	93
Chromosome_1	1050	100
Chromosome_1	1350	126
Chromosome_1	1650	108
Chromosome_1	1950	69
Chromosome_1	2250	124
Chromosome_1	2550	244
Chromosome_1	2850	171
Chromosome_1	3150	79
Chromosome_1	3450	104
Chromosome_1	3750	44
Chromosome_1	4050	188
Chromosome_1	4350	153
Chromosome_1	4650	209
Chromosome_1	4950	175
Chromosome_1	5250	131
Chromosome_1	5550	67
Chromosome_1	5850	31
Chromosome_1	6150	12
Chromosome_1	6450	16
Chromosome_1	6750	30
Chromosome_1	7050	76
Chromosome_1	7350	214
Chromosome_1	7650	102
Chromosome_1	7950	67
Chromosome_1	8250	333
Chromosome_1	8550	338
Chromosome_1	8850	136
Chromosome_1	9150	104
Chromosome_1	9450	218
Chromosome_1	9750	91
Chromosome_1	10050	42
Chromosome_1	10350	51
Chromosome_1	10650	54
Chromosome_1	10950	200
Chromosome_1	11250	166
Chromosome_1	11550	113
Chromosome_1	11850	47
Chromosome_1	12150	230
Chromosome_1	12450	220
Chromosome_1	12750	178
Chromosome_1	13050	104
Chromosome_1	13350	85
Chromosome_1	13650	308
Chromosome_1	13950	99
Chromosome_1	14250	143
Chromosome_1	14550	176
Chromosome_1	14850	50
Chromosome_1	15150	28
Chromosome_1	15450	20
Chromosome_1	15750	31
Chromosome_1	16050	186
Chromosome_1	16350	264
Chromosome_1	16650	210
Chromosome_1	16950	105
Chromosome_1	17250	91
Chromosome_1	17550	207
Chromosome_1	17850	107
Chromosome_1	18150	86
Chromosome_1	18450	520
Chromosome_1	18750	34
Chromosome_1	19050	27
Chromosome_1	19350	14
Chromosome_1	19650	9
Chromosome_1	19950	10
Chromosome_1	20250	10
Chromosome_1	20550	38
Chromosome_1	20850	35
Chromosome_1	21150	90
Chromosome_1	21450	160
Chromosome_1	21750	152
Chromosome_1	22050	187
Chromosome_1	22350	456
Chromosome_1	22650	148
Chromosome_1	22950	216
Chromosome_1	23250	171
Chromosome_1	23550	98
Chromosome_1	23850	158
Chromosome_1	24150	70
Chromosome_1	24450	177
Chromosome_1	24750	362
Chromosome_1	25050	58
Chromosome_1	25350	141
Chromosome_1	25650	115
Chromosome_1	25950	50
Chromosome_1	26250	59
Chromosome_1	26550	190
Chromosome_1	26850	79
Chromosome_1	27150	371
Chromosome_1	27450	96
Chromosome_1	27750	107
Chromosome_1	28050	23
Chromosome_1	28350	33
Chromosome_1	28650	89
Chromosome_1	28950	86
Chromosome_1	29250	419
Chromosome_1	29550	487
Chromosome_1	29850	7
Chromosome_1	30150	336
Chromosome_1	30450	246
Chromosome_1	30750	191
Chromosome_1	31050	191
Chromosome_1	31350	28
Chromosome_1	31650	54
Chromosome_1	31950	21
Chromosome_1	32250	34
Chromosome_1	32550	175
Chromosome_1	32850	75
Chromosome_1	33150	157
Chromosome_1	33450	145
Chromosome_1	33750	52
Chromosome_1	34050	54
Chromosome_1	34350	116
Chromosome_1	34650	230
Chromosome_1	34950	161
Chromosome_1	35250	236
Chromosome_1	35550	112
Chromosome_1	35850	26
Chromosome_1	36150	70
Chromosome_1	36450	111
Chromosome_1	36750	203
Chromosome_1	37050	80
Chromosome_1	37350	164
Chromosome_1	37650	76
Chromosome_1	37950	190
Chromosome_1	38250	117
Chromosome_1	38550	58
Chromosome_1	38850	220
Chromosome_1	39150	69
Chromosome_1	39450	69
Chromosome_1	39750	264
Chromosome_1	40050	238
Chromosome_1	40350	71
Chromosome_1	40650	88
Chromosome_1	40950	29
Chromosome_1	41250	15
Chromosome_1	41550	39
Chromosome_1	41850	17
Chromosome_1	42150	11
Chromosome_1	42450	6
Chromosome_1	42750	14
Chromosome_1	43050	20
Chromosome_1	43350	31
Chromosome_1	43650	63
Chromosome_1	43950	51
Chromosome_1	44250	221
Chromosome_1	44550	303
Chromosome_1	44850	208
Chromosome_1	45150	50
Chromosome_1	45450	209
Chromosome_1	45750	358
Chromosome_1	46050	171
Chromosome_1	46350	69
Chromosome_1	46650	120
Chromosome_1	46950	52
Chromosome_1	47250	74
Chromosome_1	47550	46
Chromosome_1	47850	44
Chromosome_1	48150	74
Chromosome_1	48450	41
Chromosome_1	48750	47
Chromosome_1	49050	273
Chromosome_1	49350	324
Chromosome_1	49650	504
Chromosome_1	49950	324
Chromosome_1	50250	444
Chromosome_1	50550	271
Chromosome_1	50850	58
Chromosome_1	51150	109
Chromosome_1	51450	167
Chromosome_1	51750	132
Chromosome_1	52050	23
Chromosome_1	52350	98
Chromosome_1	52650	502
Chromosome_1	52950	541
Chromosome_1	53250	603
Chromosome_1	53550	297
Chromosome_1	53850	116
Chromosome_1	54150	39
Chromosome_1	54450	24
Chromosome_1	54750	38
Chromosome_1	55050	39
Chromosome_1	55350	149
Chromosome_1	55650	411
Chromosome_1	55950	349
Chromosome_1	56250	300
Chromosome_1	56550	152
Chromosome_1	56850	75
Chromosome_1	57150	79
Chromosome_1	57450	54
Chromosome_1	57750	56
Chromosome_1	58050	114
Chromosome_1	58350	29
Chromosome_1	58650	26
Chromosome_1	58950	28
Chromosome_1	59250	55
Chromosome_1	59550	313
Chromosome_1	59850	58
Chromosome_1	60150	81
Chromosome_1	60450	31
Chromosome_1	60750	15
Chromosome_1	61050	26
Chromosome_1	61350	48
Chromosome_1	61650	113
Chromosome_1	61950	118
Chromosome_1	62250	123
Chromosome_1	62550	104
Chromosome_1	62850	128
Chromosome_1	63150	118
Chromosome_1	63450	138
Chromosome_1	63750	276
Chromosome_1	64050	123
Chromosome_1	64350	183
Chromosome_1	64650	163
Chromosome_1	64950	77
Chromosome_1	65250	114
Chromosome_1	65550	155
Chromosome_1	65850	85
Chromosome_1	66150	222
Chromosome_1	66450	88
Chromosome_1	66750	94
Chromosome_1	67050	166
Chromosome_1	67350	48
Chromosome_1	67650	57
Chromosome_1	67950	51
Chromosome_1	68250	418
Chromosome_1	68550	330
Chromosome_1	68850	199
Chromosome_1	69150	342
Chromosome_1	69450	408
Chromosome_1	69750	263
Chromosome_1	70050	86
Chromosome_1	70350	125
Chromosome_1	70650	223
Chromosome_1	70950	108
Chromosome_1	71250	39
Chromosome_1	71550	36
Chromosome_1	71850	71
Chromosome_1	72150	216
Chromosome_1	72450	169
Chromosome_1	72750	193
Chromosome_1	73050	271
Chromosome_1	73350	50
Chromosome_1	73650	38
Chromosome_1	73950	105
Chromosome_1	74250	44
Chromosome_1	74550	35
Chromosome_1	74850	55
Chromosome_1	75150	74
Chromosome_1	75450	44
Chromosome_1	75750	210
Chromosome_1	76050	209
Chromosome_1	76350	28
Chromosome_1	76650	64
Chromosome_1	76950	254
Chromosome_1	77250	171
Chromosome_1	77550	208
Chromosome_1	77850	127
Chromosome_1	78150	23
Chromosome_1	78450	53
Chromosome_1	78750	70
Chromosome_1	79050	122
Chromosome_1	79350	386
Chromosome_1	79650	306
Chromosome_1	79950	59
Chromosome_1	80250	67
Chromosome_1	80550	27
Chromosome_1	80850	117
Chromosome_1	81150	58
Chromosome_1	81450	47
Chromosome_1	81750	37
Chromosome_1	82050	245
Chromosome_1	82350	90
Chromosome_1	82650	204
Chromosome_1	82950	319
Chromosome_1	83250	198
Chromosome_1	83550	97
Chromosome_1	83850	73
Chromosome_1	84150	158
Chromosome_1	84450	104
Chromosome_1	84750	69
Chromosome_1	85050	113
Chromosome_1	85350	23
Chromosome_1	85650	21
Chromosome_1	85950	45
Chromosome_1	86250	64
Chromosome_1	86550	46
Chromosome_1	86850	29
Chromosome_1	87150	170
Chromosome_1	87450	53
Chromosome_1	87750	184
Chromosome_1	88050	337
Chromosome_1	88350	80
Chromosome_1	88650	96
Chromosome_1	88950	29
Chromosome_1	89250	27
Chromosome_1	89550	124
Chromosome_1	89850	35
Chromosome_1	90150	114
Chromosome_1	90450	121
Chromosome_1	90750	196
Chromosome_1	91050	125
Chromosome_1	91350	244
Chromosome_1	91650	211
Chromosome_1	91950	87
Chromosome_1	92250	31
Chromosome_1	92550	74
Chromosome_1	92850	31
Chromosome_1	93150	69
Chromosome_1	93450	83
Chromosome_1	93750	56
Chromosome_1	94050	94
Chromosome_1	94350	62
Chromosome_1	94650	67
Chromosome_1	94950	71
Chromosome_1	95250	30
Chromosome_1	95550	49
Chromosome_1	95850	147
Chromosome_1	96150	70
Chromosome_1	96450	110
Chromosome_1	96750	86
Chromosome_1	97050	283
Chromosome_1	97350	147
Chromosome_1	97650	30
Chromosome_1	97950	6
Chromosome_1	98250	28
Chromosome_1	98550	139
Chromosome_1	98850	142
Chromosome_1	99150	79
Chromosome_1	99450	74
Chromosome_1	99750	193
Chromosome_1	100050	152
Chromosome_1	100350	56
Chromosome_1	100650	95
Chromosome_1	100950	435
Chromosome_1	101250	338
Chromosome_1	101550	76
Chromosome_1	101850	36
Chromosome_1	102150	68
Chromosome_1	102450	36
Chromosome_1	102750	31
Chromosome_1	103050	55
Chromosome_1	103350	38
Chromosome_1	103650	35
Chromosome_1	103950	32
Chromosome_1	104250	104
Chromosome_1	104550	99
Chromosome_1	104850	105
Chromosome_1	105150	68
Chromosome_1	105450	106
Chromosome_1	105750	81
Chromosome_1	106050	76
Chromosome_1	106350	55
Chromosome_1	106650	47
Chromosome_1	106950	41
Chromosome_1	107250	149
Chromosome_1	107550	326
Chromosome_1	107850	311
Chromosome_1	108150	223
Chromosome_1	108450	119
Chromosome_1	108750	55
Chromosome_1	109050	70
Chromosome_1	109350	117
Chromosome_1	109650	37
Chromosome_1	109950	96
Chromosome_1	110250	82
Chromosome_1	110550	19
Chromosome_1	110850	48
Chromosome_1	111150	70
Chromosome_1	111450	32
Chromosome_1	111750	48
Chromosome_1	112050	96
Chromosome_1	112350	125
Chromosome_1	112650	37
Chromosome_1	112950	46
Chromosome_1	113250	101
Chromosome_1	113550	124
Chromosome_1	113850	139
Chromosome_1	114150	480
Chromosome_1	114450	302
Chromosome_1	114750	1071
Chromosome_1	115050	423
Chromosome_1	115350	632
Chromosome_1	115650	778
Chromosome_1	115950	759
Chromosome_1	116250	143
Chromosome_1	116550	143
Chromosome_1	116850	205
Chromosome_1	117150	339
Chromosome_1	117450	334
Chromosome_1	117750	266
Chromosome_1	118050	240
Chromosome_1	118350	82
Chromosome_1	118650	94
Chromosome_1	118950	283
Chromosome_1	119250	90
Chromosome_1	119550	48
Chromosome_1	119850	213
Chromosome_1	120150	140
Chromosome_1	120450	20
Chromosome_1	120750	16
Chromosome_1	121050	23
Chromosome_1	121350	17
Chromosome_1	121650	18
Chromosome_1	121950	26
Chromosome_1	122250	53
Chromosome_1	122550	36
Chromosome_1	122850	58
Chromosome_1	123150	69
Chromosome_1	123450	71
Chromosome_1	123750	137
Chromosome_1	124050	162
Chromosome_1	124350	80
Chromosome_1	124650	99
Chromosome_1	124950	214
Chromosome_1	125250	1206
Chromosome_1	125550	175
Chromosome_1	125850	41
Chromosome_1	126150	169
Chromosome_1	126450	301
Chromosome_1	126750	230
Chromosome_1	127050	182
Chromosome_1	127350	208
Chromosome_1	127650	127
Chromosome_1	127950	65
Chromosome_1	128250	87
Chromosome_1	128550	46
Chromosome_1	128850	128
Chromosome_1	129150	335
Chromosome_1	129450	92
Chromosome_1	129750	26
Chromosome_1	130050	85
Chromosome_1	130350	128
Chromosome_1	130650	213
Chromosome_1	130950	242
Chromosome_1	131250	130
Chromosome_1	131550	115
Chromosome_1	131850	117
Chromosome_1	132150	170
Chromosome_1	132450	271
Chromosome_1	132750	64
Chromosome_1	133050	68
Chromosome_1	133350	163
Chromosome_1	133650	88
Chromosome_1	133950	147
Chromosome_1	134250	22
Chromosome_1	134550	140
Chromosome_1	134850	238
Chromosome_1	135150	101
Chromosome_1	135450	37
Chromosome_1	135750	17
Chromosome_1	136050	68
Chromosome_1	136350	436
Chromosome_1	136650	285
Chromosome_1	136950	255
Chromosome_1	137250	402
Chromosome_1	137550	550
Chromosome_1	137850	343
Chromosome_1	138150	268
Chromosome_1	138450	130
Chromosome_1	138750	179
Chromosome_1	139050	280
Chromosome_1	139350	131
Chromosome_1	139650	187
Chromosome_1	139950	106
Chromosome_1	140250	86
Chromosome_1	140550	49
Chromosome_1	140850	24
Chromosome_1	141150	46
Chromosome_1	141450	47
Chromosome_1	141750	56
Chromosome_1	142050	32
Chromosome_1	142350	84
Chromosome_1	142650	376
Chromosome_1	142950	174
Chromosome_1	143250	350
Chromosome_1	143550	389
Chromosome_1	143850	263
Chromosome_1	144150	239
Chromosome_1	144450	245
Chromosome_1	144750	315
Chromosome_1	145050	30
Chromosome_1	145350	29
Chromosome_1	145650	21
Chromosome_1	145950	10
Chromosome_1	146250	51
Chromosome_1	146550	92
Chromosome_1	146850	62
Chromosome_1	147150	34
Chromosome_1	147450	104
Chromosome_1	147750	106
Chromosome_1	148050	100
Chromosome_1	148350	117
Chromosome_1	148650	124
Chromosome_1	148950	43
Chromosome_1	149250	22
Chromosome_1	149550	91
Chromosome_1	149850	141
Chromosome_1	150150	193
Chromosome_1	150450	115
Chromosome_1	150750	222
Chromosome_1	151050	242
Chromosome_1	151350	226
Chromosome_1	151650	239
Chromosome_1	151950	171
Chromosome_1	152250	134
Chromosome_1	152550	210
Chromosome_1	152850	600
Chromosome_1	153150	83
Chromosome_1	153450	165
Chromosome_1	153750	98
Chromosome_1	154050	163
Chromosome_1	154350	171
Chromosome_1	154650	149
Chromosome_1	154950	92
Chromosome_1	155250	100
Chromosome_1	155550	189
Chromosome_1	155850	264
Chromosome_1	156150	201
Chromosome_1	156450	35
Chromosome_1	156750	46
Chromosome_1	157050	38
Chromosome_1	157350	79
Chromosome_1	157650	121
Chromosome_1	157950	20
Chromosome_1	158250	33
Chromosome_1	158550	59
Chromosome_1	158850	206
Chromosome_1	159150	133
Chromosome_1	159450	47
Chromosome_1	159750	63
Chromosome_1	160050	31
Chromosome_1	160350	71
Chromosome_1	160650	56
Chromosome_1	160950	125
Chromosome_1	161250	168
Chromosome_1	161550	122
Chromosome_1	161850	79
Chromosome_1	162150	37
Chromosome_1	162450	56
Chromosome_1	162750	98
Chromosome_1	163050	270
Chromosome_1	163350	36
Chromosome_1	163650	139
Chromosome_1	163950	72
Chromosome_1	164250	64
Chromosome_1	164550	148
Chromosome_1	164850	143
Chromosome_1	165150	143
Chromosome_1	165450	40
Chromosome_1	165750	107
Chromosome_1	166050	202
Chromosome_1	166350	24
Chromosome_1	166650	35
Chromosome_1	166950	112
Chromosome_1	167250	130
Chromosome_1	167550	70
Chromosome_1	167850	193
Chromosome_1	168150	217
Chromosome_1	168450	35
Chromosome_1	168750	25
Chromosome_1	169050	69
Chromosome_1	169350	138
Chromosome_1	169650	186
Chromosome_1	169950	26
Chromosome_1	170250	95
Chromosome_1	170550	62
Chromosome_1	170850	68
Chromosome_1	171150	215
Chromosome_1	171450	84
Chromosome_1	171750	140
Chromosome_1	172050	124
Chromosome_1	172350	77
Chromosome_1	172650	47
Chromosome_1	172950	56
Chromosome_1	173250	79
Chromosome_1	173550	113
Chromosome_1	173850	105
Chromosome_1	174150	98
Chromosome_1	174450	137
Chromosome_1	174750	64
Chromosome_1	175050	27
Chromosome_1	175350	96
Chromosome_1	175650	82
Chromosome_1	175950	318
Chromosome_1	176250	317
Chromosome_1	176550	245
Chromosome_1	176850	31
Chromosome_1	177150	61
Chromosome_1	177450	136
Chromosome_1	177750	145
Chromosome_1	178050	59
Chromosome_1	178350	34
Chromosome_1	178650	117
Chromosome_1	178950	159
Chromosome_1	179250	179
Chromosome_1	179550	239
Chromosome_1	179850	178
Chromosome_1	180150	94
Chromosome_1	180450	27
Chromosome_1	180750	42
Chromosome_1	181050	107
Chromosome_1	181350	112
Chromosome_1	181650	69
Chromosome_1	181950	60
Chromosome_1	182250	87
Chromosome_1	182550	52
Chromosome_1	182850	30
Chromosome_1	183150	41
Chromosome_1	183450	40
Chromosome_1	183750	17
Chromosome_1	184050	27
Chromosome_1	184350	44
Chromosome_1	184650	55
Chromosome_1	184950	52
Chromosome_1	185250	25
Chromosome_1	185550	46
Chromosome_1	185850	32
Chromosome_1	186150	29
Chromosome_1	186450	36
Chromosome_1	186750	24
Chromosome_1	187050	66
Chromosome_1	187350	45
Chromosome_1	187650	69
Chromosome_1	187950	78
Chromosome_1	188250	39
Chromosome_1	188550	49
Chromosome_1	188850	28
Chromosome_1	189150	85
Chromosome_1	189450	72
Chromosome_1	189750	91
Chromosome_1	190050	149
Chromosome_1	190350	50
Chromosome_1	190650	65
Chromosome_1	190950	45
Chromosome_1	191250	183
Chromosome_1	191550	302
Chromosome_1	191850	154
Chromosome_1	192150	18
Chromosome_1	192450	14
Chromosome_1	192750	19
Chromosome_1	193050	19
Chromosome_1	193350	20
Chromosome_1	193650	29
Chromosome_1	193950	31
Chromosome_1	194250	19
Chromosome_1	194550	116
Chromosome_1	194850	116
Chromosome_1	195150	56
Chromosome_1	195450	56
Chromosome_1	195750	31
Chromosome_1	196050	26
Chromosome_1	196350	15
Chromosome_1	196650	54
Chromosome_1	196950	9
Chromosome_1	197250	15
Chromosome_1	197550	31
Chromosome_1	197850	65
Chromosome_1	198150	71
Chromosome_1	198450	168
Chromosome_1	198750	103
Chromosome_1	199050	26
Chromosome_1	199350	27
Chromosome_1	199650	181
Chromosome_1	199950	161
Chromosome_1	200250	164
Chromosome_1	200550	237
Chromosome_1	200850	185
Chromosome_1	201150	869
Chromosome_1	201450	665
Chromosome_1	201750	159
Chromosome_1	202050	28
Chromosome_1	202350	53
Chromosome_1	202650	131
Chromosome_1	202950	70
Chromosome_1	203250	172
Chromosome_1	203550	298
Chromosome_1	203850	554
Chromosome_1	204150	390
Chromosome_1	204450	301
Chromosome_1	204750	286
Chromosome_1	205050	1215
Chromosome_1	205350	746
Chromosome_1	205650	377
Chromosome_1	205950	386
Chromosome_1	206250	630
Chromosome_1	206550	229
Chromosome_1	206850	126
Chromosome_1	207150	82
Chromosome_1	207450	117
Chromosome_1	207750	141
Chromosome_1	208050	165
Chromosome_1	208350	243
Chromosome_1	208650	314
Chromosome_1	208950	126
Chromosome_1	209250	25
Chromosome_1	209550	182
Chromosome_1	209850	116
Chromosome_1	210150	178
Chromosome_1	210450	261
Chromosome_1	210750	77
Chromosome_1	211050	228
Chromosome_1	211350	175
Chromosome_1	211650	217
Chromosome_1	211950	93
Chromosome_1	212250	61
Chromosome_1	212550	181
Chromosome_1	212850	107
Chromosome_1	213150	122
Chromosome_1	213450	104
Chromosome_1	213750	61
Chromosome_1	214050	72
Chromosome_1	214350	203
Chromosome_1	214650	221
Chromosome_1	214950	176
Chromosome_1	215250	310
Chromosome_1	215550	826
Chromosome_1	215850	535
Chromosome_1	216150	614
Chromosome_1	216450	704
Chromosome_1	216750	566
Chromosome_1	217050	260
Chromosome_1	217350	373
Chromosome_1	217650	547
Chromosome_1	217950	909
Chromosome_1	218250	720
Chromosome_1	218550	51
Chromosome_1	218850	144
Chromosome_1	219150	71
Chromosome_1	219450	110
Chromosome_1	219750	527
Chromosome_1	220050	138
Chromosome_1	220350	204
Chromosome_1	220650	270
Chromosome_1	220950	202
Chromosome_1	221250	385
Chromosome_1	221550	232
Chromosome_1	221850	33
Chromosome_1	222150	49
Chromosome_1	222450	73
Chromosome_1	222750	96
Chromosome_1	223050	48
Chromosome_1	223350	73
Chromosome_1	223650	120
Chromosome_1	223950	218
Chromosome_1	224250	37
Chromosome_1	224550	73
Chromosome_1	224850	56
Chromosome_1	225150	19
Chromosome_1	225450	34
Chromosome_1	225750	26
Chromosome_1	226050	59
Chromosome_1	226350	155
Chromosome_1	226650	74
Chromosome_1	226950	127
Chromosome_1	227250	24
Chromosome_1	227550	35
Chromosome_1	227850	110
Chromosome_1	228150	76
Chromosome_1	228450	28
Chromosome_1	228750	15
Chromosome_1	229050	11
Chromosome_1	229350	32
Chromosome_1	229650	135
Chromosome_1	229950	74
Chromosome_1	230250	33
Chromosome_1	230550	47
Chromosome_1	230850	38
Chromosome_1	231150	93
Chromosome_1	231450	179
Chromosome_1	231750	224
Chromosome_1	232050	71
Chromosome_1	232350	188
Chromosome_1	232650	137
Chromosome_1	232950	80
Chromosome_1	233250	111
Chromosome_1	233550	52
Chromosome_1	233850	36
Chromosome_1	234150	17
Chromosome_1	234450	23
Chromosome_1	234750	29
Chromosome_1	235050	44
Chromosome_1	235350	13
Chromosome_1	235650	11
Chromosome_1	235950	26
Chromosome_1	236250	79
Chromosome_1	236550	36
Chromosome_1	236850	29
Chromosome_1	237150	19
Chromosome_1	237450	14
Chromosome_1	237750	10
Chromosome_1	238050	13
Chromosome_1	238350	62
Chromosome_1	238650	132
Chromosome_1	238950	52
Chromosome_1	239250	316
Chromosome_1	239550	226
Chromosome_1	239850	11
Chromosome_1	240150	100
Chromosome_1	240450	244
Chromosome_1	240750	143
Chromosome_1	241050	135
Chromosome_1	241350	67
Chromosome_1	241650	100
Chromosome_1	241950	96
Chromosome_1	242250	62
Chromosome_1	242550	50
Chromosome_1	242850	28
Chromosome_1	243150	30
Chromosome_1	243450	105
Chromosome_1	243750	115
Chromosome_1	244050	30
Chromosome_1	244350	45
Chromosome_1	244650	71
Chromosome_1	244950	127
Chromosome_1	245250	65
Chromosome_1	245550	45
Chromosome_1	245850	69
Chromosome_1	246150	109
Chromosome_1	246450	124
Chromosome_1	246750	17
Chromosome_1	247050	42
Chromosome_1	247350	60
Chromosome_1	247650	163
Chromosome_1	247950	343
Chromosome_1	248250	245
Chromosome_1	248550	129
Chromosome_1	248850	173
Chromosome_1	249150	250
Chromosome_1	249450	108
Chromosome_1	249750	92
Chromosome_1	250050	188
Chromosome_1	250350	379
Chromosome_1	250650	350
Chromosome_1	250950	204
Chromosome_1	251250	110
Chromosome_1	251550	56
Chromosome_1	251850	108
Chromosome_1	252150	79
Chromosome_1	252450	24
Chromosome_1	252750	54
Chromosome_1	253050	41
Chromosome_1	253350	14
Chromosome_1	253650	30
Chromosome_1	253950	27
Chromosome_1	254250	30
Chromosome_1	254550	33
Chromosome_1	254850	55
Chromosome_1	255150	348
Chromosome_1	255450	425
Chromosome_1	255750	108
Chromosome_1	256050	85
Chromosome_1	256350	202
Chromosome_1	256650	74
Chromosome_1	256950	123
Chromosome_1	257250	318
Chromosome_1	257550	14
Chromosome_1	257850	53
Chromosome_1	258150	144
Chromosome_1	258450	325
Chromosome_1	258750	501
Chromosome_1	259050	369
Chromosome_1	259350	52
Chromosome_1	259650	76
Chromosome_1	259950	186
Chromosome_1	260250	142
Chromosome_1	260550	342
Chromosome_1	260850	271
Chromosome_1	261150	342
Chromosome_1	261450	472
Chromosome_1	261750	255
Chromosome_1	262050	248
Chromosome_1	262350	223
Chromosome_1	262650	162
Chromosome_1	262950	249
Chromosome_1	263250	359
Chromosome_1	263550	219
Chromosome_1	263850	148
Chromosome_1	264150	213
Chromosome_1	264450	404
Chromosome_1	264750	306
Chromosome_1	265050	233
Chromosome_1	265350	165
Chromosome_1	265650	212
Chromosome_1	265950	306
Chromosome_1	266250	290
Chromosome_1	266550	173
Chromosome_1	266850	233
Chromosome_1	267150	304
Chromosome_1	267450	210
Chromosome_1	267750	176
Chromosome_1	268050	134
Chromosome_1	268350	95
Chromosome_1	268650	156
Chromosome_1	268950	161
Chromosome_1	269250	53
Chromosome_1	269550	67
Chromosome_1	269850	94
Chromosome_1	270150	130
Chromosome_1	270450	136
Chromosome_1	270750	90
Chromosome_1	271050	50
Chromosome_1	271350	39
Chromosome_1	271650	80
Chromosome_1	271950	58
Chromosome_1	272250	78
Chromosome_1	272550	21
Chromosome_1	272850	32
Chromosome_1	273150	254
Chromosome_1	273450	53
Chromosome_1	273750	65
Chromosome_1	274050	25
Chromosome_1	274350	45
Chromosome_1	274650	45
Chromosome_1	274950	99
Chromosome_1	275250	272
Chromosome_1	275550	157
Chromosome_1	275850	60
Chromosome_1	276150	136
Chromosome_1	276450	290
Chromosome_1	276750	548
Chromosome_1	277050	119
Chromosome_1	277350	141
Chromosome_1	277650	117
Chromosome_1	277950	57
Chromosome_1	278250	44
Chromosome_1	278550	134
Chromosome_1	278850	254
Chromosome_1	279150	172
Chromosome_1	279450	64
Chromosome_1	279750	33
Chromosome_1	280050	66
Chromosome_1	280350	39
Chromosome_1	280650	31
Chromosome_1	280950	61
Chromosome_1	281250	39
Chromosome_1	281550	125
Chromosome_1	281850	123
Chromosome_1	282150	71
Chromosome_1	282450	76
Chromosome_1	282750	97
Chromosome_1	283050	83
Chromosome_1	283350	16
Chromosome_1	283650	13
Chromosome_1	283950	31
Chromosome_1	284250	56
Chromosome_1	284550	184
Chromosome_1	284850	79
Chromosome_1	285150	30
Chromosome_1	285450	15
Chromosome_1	285750	9
Chromosome_1	286050	27
Chromosome_1	286350	37
Chromosome_1	286650	56
Chromosome_1	286950	29
Chromosome_1	287250	36
Chromosome_1	287550	38
Chromosome_1	287850	11
Chromosome_1	288150	19
Chromosome_1	288450	10
Chromosome_1	288750	13
Chromosome_1	289050	87
Chromosome_1	289350	172
Chromosome_1	289650	114
Chromosome_1	289950	45
Chromosome_1	290250	162
Chromosome_1	290550	104
Chromosome_1	290850	29
Chromosome_1	291150	91
Chromosome_1	291450	196
Chromosome_1	291750	157
Chromosome_1	292050	114
Chromosome_1	292350	29
Chromosome_1	292650	27
Chromosome_1	292950	23
Chromosome_1	293250	16
Chromosome_1	293550	23
Chromosome_1	293850	18
Chromosome_1	294150	22
Chromosome_1	294450	41
Chromosome_1	294750	64
Chromosome_1	295050	52
Chromosome_1	295350	44
Chromosome_1	295650	183
Chromosome_1	295950	121
Chromosome_1	296250	61
Chromosome_1	296550	87
Chromosome_1	296850	73
Chromosome_1	297150	53
Chromosome_1	297450	24
Chromosome_1	297750	62
Chromosome_1	298050	99
Chromosome_1	298350	51
Chromosome_1	298650	252
Chromosome_1	298950	257
Chromosome_1	299250	50
Chromosome_1	299550	47
Chromosome_1	299850	29
Chromosome_1	300150	48
Chromosome_1	300450	64
Chromosome_1	300750	82
Chromosome_1	301050	151
Chromosome_1	301350	433
Chromosome_1	301650	326
Chromosome_1	301950	243
Chromosome_1	302250	452
Chromosome_1	302550	148
Chromosome_1	302850	371
Chromosome_1	303150	147
Chromosome_1	303450	56
Chromosome_1	303750	119
Chromosome_1	304050	156
Chromosome_1	304350	212
Chromosome_1	304650	60
Chromosome_1	304950	327
Chromosome_1	305250	311
Chromosome_1	305550	160
Chromosome_1	305850	97
Chromosome_1	306150	274
Chromosome_1	306450	201
Chromosome_1	306750	60
Chromosome_1	307050	59
Chromosome_1	307350	78
Chromosome_1	307650	133
Chromosome_1	307950	51
Chromosome_1	308250	39
Chromosome_1	308550	23
Chromosome_1	308850	19
Chromosome_1	309150	18
Chromosome_1	309450	5
Chromosome_1	309750	122
Chromosome_1	310050	55
Chromosome_1	310350	6
Chromosome_1	310650	8
Chromosome_1	310950	23
Chromosome_1	311250	16
Chromosome_1	311550	89
Chromosome_1	311850	119
Chromosome_1	312150	91
Chromosome_1	312450	200
Chromosome_1	312750	83
Chromosome_1	313050	123
Chromosome_1	313350	84
Chromosome_1	313650	150
Chromosome_1	313950	103
Chromosome_1	314250	42
Chromosome_1	314550	48
Chromosome_1	314850	57
Chromosome_1	315150	34
Chromosome_1	315450	109
Chromosome_1	315750	69
Chromosome_1	316050	47
Chromosome_1	316350	32
Chromosome_1	316650	30
Chromosome_1	316950	51
Chromosome_1	317250	15
Chromosome_1	317550	16
Chromosome_1	317850	25
Chromosome_1	318150	24
Chromosome_1	318450	19
Chromosome_1	318750	76
Chromosome_1	319050	82
Chromosome_1	319350	26
Chromosome_1	319650	32
Chromosome_1	319950	29
Chromosome_1	320250	59
Chromosome_1	320550	60
Chromosome_1	320850	86
Chromosome_1	321150	93
Chromosome_1	321450	12
Chromosome_1	321750	49
Chromosome_1	322050	23
Chromosome_1	322350	5
Chromosome_1	322650	27
Chromosome_1	322950	85
Chromosome_1	323250	149
Chromosome_1	323550	113
Chromosome_1	323850	20
Chromosome_1	324150	10
Chromosome_1	324450	145
Chromosome_1	324750	10
Chromosome_1	325050	14
Chromosome_1	325350	26
Chromosome_1	325650	46
Chromosome_1	325950	56
Chromosome_1	326250	55
Chromosome_1	326550	60
Chromosome_1	326850	32
Chromosome_1	327150	114
Chromosome_1	327450	419
Chromosome_1	327750	419
Chromosome_1	328050	83
Chromosome_1	328350	109
Chromosome_1	328650	84
Chromosome_1	328950	126
Chromosome_1	329250	175
Chromosome_1	329550	132
Chromosome_1	329850	57
Chromosome_1	330150	71
Chromosome_1	330450	135
Chromosome_1	330750	187
Chromosome_1	331050	93
Chromosome_1	331350	49
Chromosome_1	331650	56
Chromosome_1	331950	46
Chromosome_1	332250	179
Chromosome_1	332550	330
Chromosome_1	332850	240
Chromosome_1	333150	75
Chromosome_1	333450	102
Chromosome_1	333750	344
Chromosome_1	334050	327
Chromosome_1	334350	323
Chromosome_1	334650	91
Chromosome_1	334950	28
Chromosome_1	335250	129
Chromosome_1	335550	75
Chromosome_1	335850	52
Chromosome_1	336150	430
Chromosome_1	336450	106
Chromosome_1	336750	275
Chromosome_1	337050	341
Chromosome_1	337350	336
Chromosome_1	337650	195
Chromosome_1	337950	579
Chromosome_1	338250	261
Chromosome_1	338550	116
Chromosome_1	338850	60
Chromosome_1	339150	211
Chromosome_1	339450	63
Chromosome_1	339750	39
Chromosome_1	340050	13
Chromosome_1	340350	31
Chromosome_1	340650	73
Chromosome_1	340950	72
Chromosome_1	341250	25
Chromosome_1	341550	38
Chromosome_1	341850	38
Chromosome_1	342150	33
Chromosome_1	342450	32
Chromosome_1	342750	19
Chromosome_1	343050	29
Chromosome_1	343350	13
Chromosome_1	343650	28
Chromosome_1	343950	41
Chromosome_1	344250	69
Chromosome_1	344550	52
Chromosome_1	344850	96
Chromosome_1	345150	42
Chromosome_1	345450	43
Chromosome_1	345750	70
Chromosome_1	346050	110
Chromosome_1	346350	212
Chromosome_1	346650	25
Chromosome_1	346950	48
Chromosome_1	347250	123
Chromosome_1	347550	116
Chromosome_1	347850	62
Chromosome_1	348150	41
Chromosome_1	348450	64
Chromosome_1	348750	40
Chromosome_1	349050	40
Chromosome_1	349350	55
Chromosome_1	349650	13
Chromosome_1	349950	57
Chromosome_1	350250	39
Chromosome_1	350550	55
Chromosome_1	350850	180
Chromosome_1	351150	66
Chromosome_1	351450	99
Chromosome_1	351750	118
Chromosome_1	352050	61
Chromosome_1	352350	30
Chromosome_1	352650	27
Chromosome_1	352950	44
Chromosome_1	353250	32
Chromosome_1	353550	76
Chromosome_1	353850	67
Chromosome_1	354150	30
Chromosome_1	354450	92
Chromosome_1	354750	90
Chromosome_1	355050	53
Chromosome_1	355350	51
Chromosome_1	355650	88
Chromosome_1	355950	102
Chromosome_1	356250	63
Chromosome_1	356550	167
Chromosome_1	356850	66
Chromosome_1	357150	27
Chromosome_1	357450	15
Chromosome_1	357750	25
Chromosome_1	358050	26
Chromosome_1	358350	33
Chromosome_1	358650	61
Chromosome_1	358950	54
Chromosome_1	359250	40
Chromosome_1	359550	14
Chromosome_1	359850	7
Chromosome_1	360150	16
Chromosome_1	360450	8
Chromosome_1	360750	9
Chromosome_1	361050	18
Chromosome_1	361350	2
Chromosome_1	361650	33
Chromosome_1	361950	52
Chromosome_1	362250	100
Chromosome_1	362550	40
Chromosome_1	362850	11
Chromosome_1	363150	30
Chromosome_1	363450	17
Chromosome_1	363750	13
Chromosome_1	364050	45
Chromosome_1	364350	128
Chromosome_1	364650	175
Chromosome_1	364950	438
Chromosome_1	365250	607
Chromosome_1	365550	168
Chromosome_1	365850	140
Chromosome_1	366150	420
Chromosome_1	366450	483
Chromosome_1	366750	559
Chromosome_1	367050	420
Chromosome_1	367350	534
Chromosome_1	367650	1574
Chromosome_1	367950	672
Chromosome_1	368250	139
Chromosome_1	368550	446
Chromosome_1	368850	613
Chromosome_1	369150	220
Chromosome_1	369450	158
Chromosome_1	369750	342
Chromosome_1	370050	358
Chromosome_1	370350	117
Chromosome_1	370650	170
Chromosome_1	370950	76
Chromosome_1	371250	152
Chromosome_1	371550	142
Chromosome_1	371850	61
Chromosome_1	372150	118
Chromosome_1	372450	39
Chromosome_1	372750	35
Chromosome_1	373050	33
Chromosome_1	373350	38
Chromosome_1	373650	47
Chromosome_1	373950	95
Chromosome_1	374250	69
Chromosome_1	374550	30
Chromosome_1	374850	64
Chromosome_1	375150	120
Chromosome_1	375450	93
Chromosome_1	375750	95
Chromosome_1	376050	28
Chromosome_1	376350	119
Chromosome_1	376650	103
Chromosome_1	376950	89
Chromosome_1	377250	162
Chromosome_1	377550	294
Chromosome_1	377850	198
Chromosome_1	378150	24
Chromosome_1	378450	84
Chromosome_1	378750	228
Chromosome_1	379050	158
Chromosome_1	379350	62
Chromosome_1	379650	109
Chromosome_1	379950	36
Chromosome_1	380250	45
Chromosome_1	380550	12
Chromosome_1	380850	8
Chromosome_1	381150	23
Chromosome_1	381450	54
Chromosome_1	381750	14
Chromosome_1	382050	13
Chromosome_1	382350	21
Chromosome_1	382650	50
Chromosome_1	382950	163
Chromosome_1	383250	115
Chromosome_1	383550	100
Chromosome_1	383850	101
Chromosome_1	384150	179
Chromosome_1	384450	678
Chromosome_1	384750	172
Chromosome_1	385050	720
Chromosome_1	385350	237
Chromosome_1	385650	140
Chromosome_1	385950	158
Chromosome_1	386250	170
Chromosome_1	386550	265
Chromosome_1	386850	598
Chromosome_1	387150	295
Chromosome_1	387450	284
Chromosome_1	387750	170
Chromosome_1	388050	99
Chromosome_1	388350	58
Chromosome_1	388650	112
Chromosome_1	388950	294
Chromosome_1	389250	503
Chromosome_1	389550	238
Chromosome_1	389850	99
Chromosome_1	390150	349
Chromosome_1	390450	159
Chromosome_1	390750	71
Chromosome_1	391050	117
Chromosome_1	391350	399
Chromosome_1	391650	443
Chromosome_1	391950	276
Chromosome_1	392250	104
Chromosome_1	392550	278
Chromosome_1	392850	205
Chromosome_1	393150	68
Chromosome_1	393450	57
Chromosome_1	393750	64
Chromosome_1	394050	198
Chromosome_1	394350	103
Chromosome_1	394650	124
Chromosome_1	394950	78
Chromosome_1	395250	324
Chromosome_1	395550	145
Chromosome_1	395850	141
Chromosome_1	396150	242
Chromosome_1	396450	184
Chromosome_1	396750	176
Chromosome_1	397050	105
Chromosome_1	397350	104
Chromosome_1	397650	377
Chromosome_1	397950	213
Chromosome_1	398250	178
Chromosome_1	398550	91
Chromosome_1	398850	124
Chromosome_1	399150	122
Chromosome_1	399450	80
Chromosome_1	399750	301
Chromosome_1	400050	317
Chromosome_1	400350	279
Chromosome_1	400650	122
Chromosome_1	400950	76
Chromosome_1	401250	168
Chromosome_1	401550	49
Chromosome_1	401850	32
Chromosome_1	402150	68
Chromosome_1	402450	184
Chromosome_1	402750	38
Chromosome_1	403050	25
Chromosome_1	403350	49
Chromosome_1	403650	107
Chromosome_1	403950	168
Chromosome_1	404250	127
Chromosome_1	404550	74
Chromosome_1	404850	67
Chromosome_1	405150	30
Chromosome_1	405450	14
Chromosome_1	405750	44
Chromosome_1	406050	59
Chromosome_1	406350	49
Chromosome_1	406650	41
Chromosome_1	406950	78
Chromosome_1	407250	8
Chromosome_1	407550	35
Chromosome_1	407850	42
Chromosome_1	408150	36
Chromosome_1	408450	48
Chromosome_1	408750	52
Chromosome_1	409050	80
Chromosome_1	409350	61
Chromosome_1	409650	36
Chromosome_1	409950	46
Chromosome_1	410250	175
Chromosome_1	410550	111
Chromosome_1	410850	158
Chromosome_1	411150	46
Chromosome_1	411450	79
Chromosome_1	411750	43
Chromosome_1	412050	368
Chromosome_1	412350	178
Chromosome_1	412650	108
Chromosome_1	412950	153
Chromosome_1	413250	110
Chromosome_1	413550	52
Chromosome_1	413850	90
Chromosome_1	414150	453
Chromosome_1	414450	403
Chromosome_1	414750	119
Chromosome_1	415050	102
Chromosome_1	415350	244
Chromosome_1	415650	232
Chromosome_1	415950	178
Chromosome_1	416250	137
Chromosome_1	416550	140
Chromosome_1	416850	121
Chromosome_1	417150	170
Chromosome_1	417450	43
Chromosome_1	417750	29
Chromosome_1	418050	49
Chromosome_1	418350	121
Chromosome_1	418650	71
Chromosome_1	418950	28
Chromosome_1	419250	46
Chromosome_1	419550	37
Chromosome_1	419850	137
Chromosome_1	420150	126
Chromosome_1	420450	517
Chromosome_1	420750	351
Chromosome_1	421050	156
Chromosome_1	421350	78
Chromosome_1	421650	84
Chromosome_1	421950	32
Chromosome_1	422250	103
Chromosome_1	422550	73
Chromosome_1	422850	48
Chromosome_1	423150	57
Chromosome_1	423450	61
Chromosome_1	423750	21
Chromosome_1	424050	34
Chromosome_1	424350	17
Chromosome_1	424650	124
Chromosome_1	424950	43
Chromosome_1	425250	31
Chromosome_1	425550	33
Chromosome_1	425850	80
Chromosome_1	426150	105
Chromosome_1	426450	48
Chromosome_1	426750	15
Chromosome_1	427050	36
Chromosome_1	427350	50
Chromosome_1	427650	294
Chromosome_1	427950	112
Chromosome_1	428250	14
Chromosome_1	428550	44
Chromosome_1	428850	91
Chromosome_1	429150	68
Chromosome_1	429450	18
Chromosome_1	429750	28
Chromosome_1	430050	28
Chromosome_1	430350	26
Chromosome_1	430650	43
Chromosome_1	430950	38
Chromosome_1	431250	26
Chromosome_1	431550	40
Chromosome_1	431850	63
Chromosome_1	432150	12
Chromosome_1	432450	61
Chromosome_1	432750	45
Chromosome_1	433050	34
Chromosome_1	433350	72
Chromosome_1	433650	119
Chromosome_1	433950	57
Chromosome_1	434250	13
Chromosome_1	434550	12
Chromosome_1	434850	49
Chromosome_1	435150	9
Chromosome_1	435450	23
Chromosome_1	435750	40
Chromosome_1	436050	43
Chromosome_1	436350	34
Chromosome_1	436650	58
Chromosome_1	436950	103
Chromosome_1	437250	28
Chromosome_1	437550	28
Chromosome_1	437850	19
Chromosome_1	438150	16
Chromosome_1	438450	17
Chromosome_1	438750	32
Chromosome_1	439050	27
Chromosome_1	439350	25
Chromosome_1	439650	27
Chromosome_1	439950	39
Chromosome_1	440250	10
Chromosome_1	440550	9
Chromosome_1	440850	292
Chromosome_1	441150	275
Chromosome_1	441450	326
Chromosome_1	441750	963
Chromosome_1	442050	261
Chromosome_1	442350	673
Chromosome_1	442650	639
Chromosome_1	442950	1282
Chromosome_1	443250	720
Chromosome_1	443550	590
Chromosome_1	443850	259
Chromosome_1	444150	62
Chromosome_1	444450	228
Chromosome_1	444750	169
Chromosome_1	445050	93
Chromosome_1	445350	287
Chromosome_1	445650	521
Chromosome_1	445950	156
Chromosome_1	446250	146
Chromosome_1	446550	165
Chromosome_1	446850	174
Chromosome_1	447150	144
Chromosome_1	447450	134
Chromosome_1	447750	280
Chromosome_1	448050	722
Chromosome_1	448350	335
Chromosome_1	448650	430
Chromosome_1	448950	343
Chromosome_1	449250	268
Chromosome_1	449550	256
Chromosome_1	449850	238
Chromosome_1	450150	101
Chromosome_1	450450	34
Chromosome_1	450750	51
Chromosome_1	451050	12
Chromosome_1	451350	35
Chromosome_1	451650	72
Chromosome_1	451950	50
Chromosome_1	452250	36
Chromosome_1	452550	43
Chromosome_1	452850	44
Chromosome_1	453150	18
Chromosome_1	453450	12
Chromosome_1	453750	25
Chromosome_1	454050	23
Chromosome_1	454350	24
Chromosome_1	454650	38
Chromosome_1	454950	106
Chromosome_1	455250	118
Chromosome_1	455550	131
Chromosome_1	455850	203
Chromosome_1	456150	143
Chromosome_1	456450	174
Chromosome_1	456750	299
Chromosome_1	457050	144
Chromosome_1	457350	38
Chromosome_1	457650	47
Chromosome_1	457950	16
Chromosome_1	458250	25
Chromosome_1	458550	18
Chromosome_1	458850	66
Chromosome_1	459150	95
Chromosome_1	459450	14
Chromosome_1	459750	14
Chromosome_1	460050	14
Chromosome_1	460350	11
Chromosome_1	460650	6
Chromosome_1	460950	38
Chromosome_1	461250	85
Chromosome_1	461550	34
Chromosome_1	461850	40
Chromosome_1	462150	12
Chromosome_1	462450	18
Chromosome_1	462750	35
Chromosome_1	463050	25
Chromosome_1	463350	38
Chromosome_1	463650	14
Chromosome_1	463950	19
Chromosome_1	464250	53
Chromosome_1	464550	63
Chromosome_1	464850	193
Chromosome_1	465150	384
Chromosome_1	465450	84
Chromosome_1	465750	66
Chromosome_1	466050	351
Chromosome_1	466350	265
Chromosome_1	466650	213
Chromosome_1	466950	198
Chromosome_1	467250	268
Chromosome_1	467550	114
Chromosome_1	467850	28
Chromosome_1	468150	78
Chromosome_1	468450	76
Chromosome_1	468750	79
Chromosome_1	469050	24
Chromosome_1	469350	48
Chromosome_1	469650	36
Chromosome_1	469950	56
Chromosome_1	470250	12
Chromosome_1	470550	7
Chromosome_1	470850	7
Chromosome_1	471150	16
Chromosome_1	471450	26
Chromosome_1	471750	20
Chromosome_1	472050	18
Chromosome_1	472350	27
Chromosome_1	472650	33
Chromosome_1	472950	18
Chromosome_1	473250	72
Chromosome_1	473550	290
Chromosome_1	473850	164
Chromosome_1	474150	45
Chromosome_1	474450	179
Chromosome_1	474750	188
Chromosome_1	475050	79
Chromosome_1	475350	35
Chromosome_1	475650	39
Chromosome_1	475950	37
Chromosome_1	476250	517
Chromosome_1	476550	676
Chromosome_1	476850	378
Chromosome_1	477150	301
Chromosome_1	477450	213
Chromosome_1	477750	155
Chromosome_1	478050	110
Chromosome_1	478350	134
Chromosome_1	478650	57
Chromosome_1	478950	82
Chromosome_1	479250	84
Chromosome_1	479550	38
Chromosome_1	479850	73
Chromosome_1	480150	79
Chromosome_1	480450	104
Chromosome_1	480750	75
Chromosome_1	481050	94
Chromosome_1	481350	91
Chromosome_1	481650	39
Chromosome_1	481950	8
Chromosome_1	482250	11
Chromosome_1	482550	16
Chromosome_1	482850	35
Chromosome_1	483150	19
Chromosome_1	483450	19
Chromosome_1	483750	20
Chromosome_1	484050	18
Chromosome_1	484350	16
Chromosome_1	484650	30
Chromosome_1	484950	25
Chromosome_1	485250	24
Chromosome_1	485550	65
Chromosome_1	485850	139
Chromosome_1	486150	70
Chromosome_1	486450	60
Chromosome_1	486750	9
Chromosome_1	487050	12
Chromosome_1	487350	17
Chromosome_1	487650	32
Chromosome_1	487950	76
Chromosome_1	488250	33
Chromosome_1	488550	23
Chromosome_1	488850	14
Chromosome_1	489150	19
Chromosome_1	489450	64
Chromosome_1	489750	108
Chromosome_1	490050	493
Chromosome_1	490350	672
Chromosome_1	490650	394
Chromosome_1	490950	808
Chromosome_1	491250	544
Chromosome_1	491550	505
Chromosome_1	491850	734
Chromosome_1	492150	472
Chromosome_1	492450	206
Chromosome_1	492750	302
Chromosome_1	493050	523
Chromosome_1	493350	496
Chromosome_1	493650	662
Chromosome_1	493950	189
Chromosome_1	494250	347
Chromosome_1	494550	394
Chromosome_1	494850	884
Chromosome_1	495150	377
Chromosome_1	495450	841
Chromosome_1	495750	322
Chromosome_1	496050	331
Chromosome_1	496350	573
Chromosome_1	496650	237
Chromosome_1	496950	296
Chromosome_1	497250	434
Chromosome_1	497550	175
Chromosome_1	497850	586
Chromosome_1	498150	341
Chromosome_1	498450	30
Chromosome_1	498750	68
Chromosome_1	499050	315
Chromosome_1	499350	28
Chromosome_1	499650	22
Chromosome_1	499950	48
Chromosome_1	500250	30
Chromosome_1	500550	38
Chromosome_1	500850	48
Chromosome_1	501150	63
Chromosome_1	501450	26
Chromosome_1	501750	34
Chromosome_1	502050	205
Chromosome_1	502350	294
Chromosome_1	502650	147
Chromosome_1	502950	21
Chromosome_1	503250	73
Chromosome_1	503550	119
Chromosome_1	503850	86
Chromosome_1	504150	66
Chromosome_1	504450	58
Chromosome_1	504750	154
Chromosome_1	505050	75
Chromosome_1	505350	192
Chromosome_1	505650	122
Chromosome_1	505950	116
Chromosome_1	506250	41
Chromosome_1	506550	35
Chromosome_1	506850	65
Chromosome_1	507150	371
Chromosome_1	507450	565
Chromosome_1	507750	282
Chromosome_1	508050	25
Chromosome_1	508350	66
Chromosome_1	508650	97
Chromosome_1	508950	102
Chromosome_1	509250	181
Chromosome_1	509550	128
Chromosome_1	509850	248
Chromosome_1	510150	99
Chromosome_1	510450	74
Chromosome_1	510750	55
Chromosome_1	511050	38
Chromosome_1	511350	48
Chromosome_1	511650	122
Chromosome_1	511950	55
Chromosome_1	512250	141
Chromosome_1	512550	108
Chromosome_1	512850	142
Chromosome_1	513150	145
Chromosome_1	513450	195
Chromosome_1	513750	47
Chromosome_1	514050	35
Chromosome_1	514350	78
Chromosome_1	514650	177
Chromosome_1	514950	242
Chromosome_1	515250	80
Chromosome_1	515550	161
Chromosome_1	515850	30
Chromosome_1	516150	39
Chromosome_1	516450	62
Chromosome_1	516750	401
Chromosome_1	517050	249
Chromosome_1	517350	67
Chromosome_1	517650	29
Chromosome_1	517950	58
Chromosome_1	518250	74
Chromosome_1	518550	22
Chromosome_1	518850	28
Chromosome_1	519150	97
Chromosome_1	519450	37
Chromosome_1	519750	415
Chromosome_1	520050	204
Chromosome_1	520350	145
Chromosome_1	520650	138
Chromosome_1	520950	193
Chromosome_1	521250	149
Chromosome_1	521550	104
Chromosome_1	521850	32
Chromosome_1	522150	44
Chromosome_1	522450	111
Chromosome_1	522750	175
Chromosome_1	523050	146
Chromosome_1	523350	99
Chromosome_1	523650	64
Chromosome_1	523950	79
Chromosome_1	524250	21
Chromosome_1	524550	21
Chromosome_1	524850	59
Chromosome_1	525150	52
Chromosome_1	525450	44
Chromosome_1	525750	57
Chromosome_1	526050	109
Chromosome_1	526350	326
Chromosome_1	526650	204
Chromosome_1	526950	302
Chromosome_1	527250	109
Chromosome_1	527550	58
Chromosome_1	527850	332
Chromosome_1	528150	127
Chromosome_1	528450	55
Chromosome_1	528750	16
Chromosome_1	529050	50
Chromosome_1	529350	137
Chromosome_1	529650	49
Chromosome_1	529950	71
Chromosome_1	530250	117
Chromosome_1	530550	299
Chromosome_1	530850	112
Chromosome_1	531150	346
Chromosome_1	531450	221
Chromosome_1	531750	238
Chromosome_1	532050	271
Chromosome_1	532350	20
Chromosome_1	532650	15
Chromosome_1	532950	43
Chromosome_1	533250	266
Chromosome_1	533550	453
Chromosome_1	533850	220
Chromosome_1	534150	54
Chromosome_1	534450	45
Chromosome_1	534750	166
Chromosome_1	535050	172
Chromosome_1	535350	54
Chromosome_1	535650	142
Chromosome_1	535950	197
Chromosome_1	536250	216
Chromosome_1	536550	374
Chromosome_1	536850	279
Chromosome_1	537150	105
Chromosome_1	537450	196
Chromosome_1	537750	261
Chromosome_1	538050	81
Chromosome_1	538350	157
Chromosome_1	538650	167
Chromosome_1	538950	102
Chromosome_1	539250	73
Chromosome_1	539550	82
Chromosome_1	539850	36
Chromosome_1	540150	84
Chromosome_1	540450	79
Chromosome_1	540750	93
Chromosome_1	541050	85
Chromosome_1	541350	145
Chromosome_1	541650	157
Chromosome_1	541950	86
Chromosome_1	542250	103
Chromosome_1	542550	34
Chromosome_1	542850	66
Chromosome_1	543150	194
Chromosome_1	543450	300
Chromosome_1	543750	31
Chromosome_1	544050	58
Chromosome_1	544350	25
Chromosome_1	544650	47
Chromosome_1	544950	110
Chromosome_1	545250	55
Chromosome_1	545550	86
Chromosome_1	545850	182
Chromosome_1	546150	209
Chromosome_1	546450	47
Chromosome_1	546750	34
Chromosome_1	547050	58
Chromosome_1	547350	221
Chromosome_1	547650	85
Chromosome_1	547950	31
Chromosome_1	548250	30
Chromosome_1	548550	96
Chromosome_1	548850	21
Chromosome_1	549150	102
Chromosome_1	549450	78
Chromosome_1	549750	28
Chromosome_1	550050	71
Chromosome_1	550350	61
Chromosome_1	550650	47
Chromosome_1	550950	88
Chromosome_1	551250	59
Chromosome_1	551550	86
Chromosome_1	551850	134
Chromosome_1	552150	255
Chromosome_1	552450	221
Chromosome_1	552750	171
Chromosome_1	553050	41
Chromosome_1	553350	136
Chromosome_1	553650	97
Chromosome_1	553950	37
Chromosome_1	554250	37
Chromosome_1	554550	194
Chromosome_1	554850	173
Chromosome_1	555150	207
Chromosome_1	555450	271
Chromosome_1	555750	410
Chromosome_1	556050	204
Chromosome_1	556350	288
Chromosome_1	556650	299
Chromosome_1	556950	63
Chromosome_1	557250	75
Chromosome_1	557550	57
Chromosome_1	557850	113
Chromosome_1	558150	102
Chromosome_1	558450	109
Chromosome_1	558750	80
Chromosome_1	559050	89
Chromosome_1	559350	27
Chromosome_1	559650	35
Chromosome_1	559950	29
Chromosome_1	560250	17
Chromosome_1	560550	32
Chromosome_1	560850	22
Chromosome_1	561150	16
Chromosome_1	561450	6
Chromosome_1	561750	23
Chromosome_1	562050	29
Chromosome_1	562350	11
Chromosome_1	562650	104
Chromosome_1	562950	452
Chromosome_1	563250	269
Chromosome_1	563550	399
Chromosome_1	563850	212
Chromosome_1	564150	1165
Chromosome_1	564450	471
Chromosome_1	564750	267
Chromosome_1	565050	51
Chromosome_1	565350	424
Chromosome_1	565650	527
Chromosome_1	565950	272
Chromosome_1	566250	491
Chromosome_1	566550	134
Chromosome_1	566850	154
Chromosome_1	567150	122
Chromosome_1	567450	63
Chromosome_1	567750	101
Chromosome_1	568050	229
Chromosome_1	568350	175
Chromosome_1	568650	162
Chromosome_1	568950	273
Chromosome_1	569250	651
Chromosome_1	569550	203
Chromosome_1	569850	168
Chromosome_1	570150	81
Chromosome_1	570450	33
Chromosome_1	570750	265
Chromosome_1	571050	188
Chromosome_1	571350	87
Chromosome_1	571650	59
Chromosome_1	571950	68
Chromosome_1	572250	73
Chromosome_1	572550	104
Chromosome_1	572850	37
Chromosome_1	573150	40
Chromosome_1	573450	57
Chromosome_1	573750	89
Chromosome_1	574050	762
Chromosome_1	574350	278
Chromosome_1	574650	37
Chromosome_1	574950	51
Chromosome_1	575250	25
Chromosome_1	575550	67
Chromosome_1	575850	85
Chromosome_1	576150	50
Chromosome_1	576450	35
Chromosome_1	576750	11
Chromosome_1	577050	25
Chromosome_1	577350	172
Chromosome_1	577650	124
Chromosome_1	577950	79
Chromosome_1	578250	109
Chromosome_1	578550	124
Chromosome_1	578850	200
Chromosome_1	579150	42
Chromosome_1	579450	91
Chromosome_1	579750	73
Chromosome_1	580050	76
Chromosome_1	580350	80
Chromosome_1	580650	54
Chromosome_1	580950	127
Chromosome_1	581250	178
Chromosome_1	581550	126
Chromosome_1	581850	200
Chromosome_1	582150	303
Chromosome_1	582450	414
Chromosome_1	582750	308
Chromosome_1	583050	256
Chromosome_1	583350	257
Chromosome_1	583650	421
Chromosome_1	583950	424
Chromosome_1	584250	651
Chromosome_1	584550	318
Chromosome_1	584850	63
Chromosome_1	585150	82
Chromosome_1	585450	87
Chromosome_1	585750	169
Chromosome_1	586050	334
Chromosome_1	586350	92
Chromosome_1	586650	86
Chromosome_1	586950	183
Chromosome_1	587250	106
Chromosome_1	587550	220
Chromosome_1	587850	164
Chromosome_1	588150	318
Chromosome_1	588450	317
Chromosome_1	588750	403
Chromosome_1	589050	274
Chromosome_1	589350	106
Chromosome_1	589650	249
Chromosome_1	589950	117
Chromosome_1	590250	46
Chromosome_1	590550	172
Chromosome_1	590850	358
Chromosome_1	591150	94
Chromosome_1	591450	188
Chromosome_1	591750	329
Chromosome_1	592050	181
Chromosome_1	592350	432
Chromosome_1	592650	967
Chromosome_1	592950	305
Chromosome_1	593250	236
Chromosome_1	593550	268
Chromosome_1	593850	124
Chromosome_1	594150	105
Chromosome_1	594450	80
Chromosome_1	594750	133
Chromosome_1	595050	89
Chromosome_1	595350	77
Chromosome_1	595650	22
Chromosome_1	595950	38
Chromosome_1	596250	22
Chromosome_1	596550	24
Chromosome_1	596850	29
Chromosome_1	597150	40
Chromosome_1	597450	21
Chromosome_1	597750	100
Chromosome_1	598050	89
Chromosome_1	598350	204
Chromosome_1	598650	158
Chromosome_1	598950	182
Chromosome_1	599250	211
Chromosome_1	599550	513
[truncated: 39,913 more rows]

## Sheet: BAY126_forward
chro	pos	count
Chromosome_1	150	319
Chromosome_1	450	299
Chromosome_1	750	334
Chromosome_1	1050	199
Chromosome_1	1350	813
Chromosome_1	1650	878
Chromosome_1	1950	283
Chromosome_1	2250	118
Chromosome_1	2550	358
Chromosome_1	2850	433
Chromosome_1	3150	252
Chromosome_1	3450	563
Chromosome_1	3750	407
Chromosome_1	4050	100
Chromosome_1	4350	66
Chromosome_1	4650	60
Chromosome_1	4950	140
Chromosome_1	5250	312
Chromosome_1	5550	2095
Chromosome_1	5850	1648
Chromosome_1	6150	1219
Chromosome_1	6450	807
Chromosome_1	6750	1194
Chromosome_1	7050	225
Chromosome_1	7350	256
Chromosome_1	7650	203
Chromosome_1	7950	56
Chromosome_1	8250	121
Chromosome_1	8550	181
Chromosome_1	8850	53
Chromosome_1	9150	41
Chromosome_1	9450	71
Chromosome_1	9750	71
Chromosome_1	10050	119
Chromosome_1	10350	122
Chromosome_1	10650	40
Chromosome_1	10950	178
Chromosome_1	11250	99
Chromosome_1	11550	66
Chromosome_1	11850	44
Chromosome_1	12150	21
Chromosome_1	12450	38
Chromosome_1	12750	56
Chromosome_1	13050	55
Chromosome_1	13350	20
Chromosome_1	13650	36
Chromosome_1	13950	29
Chromosome_1	14250	19
Chromosome_1	14550	176
Chromosome_1	14850	152
Chromosome_1	15150	164
Chromosome_1	15450	124
Chromosome_1	15750	83
Chromosome_1	16050	41
Chromosome_1	16350	112
Chromosome_1	16650	212
Chromosome_1	16950	161
Chromosome_1	17250	55
Chromosome_1	17550	206
Chromosome_1	17850	131
Chromosome_1	18150	51
Chromosome_1	18450	137
Chromosome_1	18750	380
Chromosome_1	19050	707
Chromosome_1	19350	952
Chromosome_1	19650	1374
Chromosome_1	19950	734
Chromosome_1	20250	274
Chromosome_1	20550	110
Chromosome_1	20850	73
Chromosome_1	21150	121
Chromosome_1	21450	153
Chromosome_1	21750	73
Chromosome_1	22050	16
Chromosome_1	22350	59
Chromosome_1	22650	40
Chromosome_1	22950	59
Chromosome_1	23250	52
Chromosome_1	23550	26
Chromosome_1	23850	92
Chromosome_1	24150	64
Chromosome_1	24450	25
Chromosome_1	24750	78
Chromosome_1	25050	30
Chromosome_1	25350	62
Chromosome_1	25650	101
Chromosome_1	25950	27
Chromosome_1	26250	21
Chromosome_1	26550	67
Chromosome_1	26850	15
Chromosome_1	27150	56
Chromosome_1	27450	21
Chromosome_1	27750	98
Chromosome_1	28050	185
Chromosome_1	28350	200
Chromosome_1	28650	162
Chromosome_1	28950	78
Chromosome_1	29250	23
Chromosome_1	29550	7
Chromosome_1	29850	12
Chromosome_1	30150	18
Chromosome_1	30450	32
Chromosome_1	30750	148
Chromosome_1	31050	222
Chromosome_1	31350	113
Chromosome_1	31650	533
Chromosome_1	31950	503
Chromosome_1	32250	35
Chromosome_1	32550	58
Chromosome_1	32850	30
Chromosome_1	33150	39
Chromosome_1	33450	123
Chromosome_1	33750	118
Chromosome_1	34050	74
Chromosome_1	34350	34
Chromosome_1	34650	55
Chromosome_1	34950	48
Chromosome_1	35250	110
Chromosome_1	35550	271
Chromosome_1	35850	54
Chromosome_1	36150	74
Chromosome_1	36450	52
Chromosome_1	36750	66
Chromosome_1	37050	40
Chromosome_1	37350	48
Chromosome_1	37650	61
Chromosome_1	37950	31
Chromosome_1	38250	41
Chromosome_1	38550	40
Chromosome_1	38850	66
Chromosome_1	39150	134
Chromosome_1	39450	160
Chromosome_1	39750	38
Chromosome_1	40050	62
Chromosome_1	40350	65
Chromosome_1	40650	209
Chromosome_1	40950	126
Chromosome_1	41250	123
Chromosome_1	41550	165
Chromosome_1	41850	265
Chromosome_1	42150	312
Chromosome_1	42450	397
Chromosome_1	42750	52
Chromosome_1	43050	208
Chromosome_1	43350	124
Chromosome_1	43650	53
Chromosome_1	43950	29
Chromosome_1	44250	19
Chromosome_1	44550	29
Chromosome_1	44850	27
Chromosome_1	45150	57
Chromosome_1	45450	6
Chromosome_1	45750	21
Chromosome_1	46050	50
Chromosome_1	46350	29
Chromosome_1	46650	92
Chromosome_1	46950	67
Chromosome_1	47250	125
Chromosome_1	47550	213
Chromosome_1	47850	134
Chromosome_1	48150	227
Chromosome_1	48450	60
Chromosome_1	48750	34
Chromosome_1	49050	10
Chromosome_1	49350	17
Chromosome_1	49650	11
Chromosome_1	49950	29
Chromosome_1	50250	28
Chromosome_1	50550	106
Chromosome_1	50850	56
Chromosome_1	51150	21
Chromosome_1	51450	64
Chromosome_1	51750	191
Chromosome_1	52050	46
Chromosome_1	52350	17
Chromosome_1	52650	15
Chromosome_1	52950	12
Chromosome_1	53250	21
Chromosome_1	53550	24
Chromosome_1	53850	180
Chromosome_1	54150	124
Chromosome_1	54450	75
Chromosome_1	54750	344
Chromosome_1	55050	251
Chromosome_1	55350	37
Chromosome_1	55650	31
Chromosome_1	55950	34
Chromosome_1	56250	71
Chromosome_1	56550	76
Chromosome_1	56850	70
Chromosome_1	57150	94
Chromosome_1	57450	47
Chromosome_1	57750	76
Chromosome_1	58050	222
Chromosome_1	58350	141
Chromosome_1	58650	275
Chromosome_1	58950	72
Chromosome_1	59250	41
Chromosome_1	59550	169
Chromosome_1	59850	79
Chromosome_1	60150	171
Chromosome_1	60450	157
Chromosome_1	60750	98
Chromosome_1	61050	90
Chromosome_1	61350	48
Chromosome_1	61650	29
Chromosome_1	61950	45
Chromosome_1	62250	28
Chromosome_1	62550	40
Chromosome_1	62850	22
Chromosome_1	63150	31
Chromosome_1	63450	24
Chromosome_1	63750	22
Chromosome_1	64050	50
Chromosome_1	64350	36
Chromosome_1	64650	115
Chromosome_1	64950	69
Chromosome_1	65250	59
Chromosome_1	65550	57
Chromosome_1	65850	38
Chromosome_1	66150	138
Chromosome_1	66450	119
Chromosome_1	66750	21
Chromosome_1	67050	206
Chromosome_1	67350	123
Chromosome_1	67650	235
Chromosome_1	67950	45
Chromosome_1	68250	36
Chromosome_1	68550	26
Chromosome_1	68850	64
Chromosome_1	69150	19
Chromosome_1	69450	15
Chromosome_1	69750	102
Chromosome_1	70050	44
Chromosome_1	70350	37
Chromosome_1	70650	75
Chromosome_1	70950	80
Chromosome_1	71250	108
Chromosome_1	71550	86
Chromosome_1	71850	30
Chromosome_1	72150	49
Chromosome_1	72450	20
Chromosome_1	72750	49
Chromosome_1	73050	175
Chromosome_1	73350	151
Chromosome_1	73650	25
Chromosome_1	73950	57
Chromosome_1	74250	98
Chromosome_1	74550	60
Chromosome_1	74850	96
Chromosome_1	75150	101
Chromosome_1	75450	35
Chromosome_1	75750	30
Chromosome_1	76050	179
Chromosome_1	76350	71
Chromosome_1	76650	17
Chromosome_1	76950	27
Chromosome_1	77250	16
Chromosome_1	77550	86
Chromosome_1	77850	209
Chromosome_1	78150	52
Chromosome_1	78450	50
Chromosome_1	78750	29
Chromosome_1	79050	14
Chromosome_1	79350	12
Chromosome_1	79650	115
Chromosome_1	79950	190
Chromosome_1	80250	321
Chromosome_1	80550	149
Chromosome_1	80850	71
Chromosome_1	81150	82
Chromosome_1	81450	457
Chromosome_1	81750	43
Chromosome_1	82050	72
Chromosome_1	82350	27
Chromosome_1	82650	7
Chromosome_1	82950	18
Chromosome_1	83250	71
Chromosome_1	83550	59
Chromosome_1	83850	20
Chromosome_1	84150	107
Chromosome_1	84450	105
Chromosome_1	84750	104
Chromosome_1	85050	163
Chromosome_1	85350	257
Chromosome_1	85650	208
Chromosome_1	85950	131
Chromosome_1	86250	103
Chromosome_1	86550	158
Chromosome_1	86850	56
Chromosome_1	87150	52
Chromosome_1	87450	48
Chromosome_1	87750	32
Chromosome_1	88050	242
Chromosome_1	88350	107
Chromosome_1	88650	125
Chromosome_1	88950	249
Chromosome_1	89250	123
Chromosome_1	89550	312
Chromosome_1	89850	111
Chromosome_1	90150	29
Chromosome_1	90450	19
Chromosome_1	90750	41
Chromosome_1	91050	32
Chromosome_1	91350	23
Chromosome_1	91650	79
Chromosome_1	91950	448
Chromosome_1	92250	111
Chromosome_1	92550	137
Chromosome_1	92850	61
Chromosome_1	93150	44
Chromosome_1	93450	113
Chromosome_1	93750	49
Chromosome_1	94050	66
Chromosome_1	94350	69
Chromosome_1	94650	90
Chromosome_1	94950	268
Chromosome_1	95250	163
Chromosome_1	95550	156
Chromosome_1	95850	74
Chromosome_1	96150	134
Chromosome_1	96450	161
Chromosome_1	96750	41
Chromosome_1	97050	82
Chromosome_1	97350	76
Chromosome_1	97650	23
Chromosome_1	97950	74
Chromosome_1	98250	75
Chromosome_1	98550	84
Chromosome_1	98850	82
Chromosome_1	99150	119
Chromosome_1	99450	79
Chromosome_1	99750	47
Chromosome_1	100050	43
Chromosome_1	100350	32
Chromosome_1	100650	13
Chromosome_1	100950	15
Chromosome_1	101250	101
Chromosome_1	101550	158
Chromosome_1	101850	130
Chromosome_1	102150	330
Chromosome_1	102450	301
Chromosome_1	102750	141
Chromosome_1	103050	206
Chromosome_1	103350	353
Chromosome_1	103650	176
Chromosome_1	103950	90
Chromosome_1	104250	97
Chromosome_1	104550	104
Chromosome_1	104850	65
Chromosome_1	105150	54
Chromosome_1	105450	33
Chromosome_1	105750	144
Chromosome_1	106050	246
Chromosome_1	106350	89
Chromosome_1	106650	108
Chromosome_1	106950	62
Chromosome_1	107250	16
Chromosome_1	107550	29
Chromosome_1	107850	27
Chromosome_1	108150	72
Chromosome_1	108450	161
Chromosome_1	108750	152
Chromosome_1	109050	60
Chromosome_1	109350	109
Chromosome_1	109650	63
Chromosome_1	109950	197
Chromosome_1	110250	663
Chromosome_1	110550	139
Chromosome_1	110850	82
Chromosome_1	111150	136
Chromosome_1	111450	75
Chromosome_1	111750	59
Chromosome_1	112050	62
Chromosome_1	112350	231
Chromosome_1	112650	50
Chromosome_1	112950	39
Chromosome_1	113250	57
Chromosome_1	113550	34
Chromosome_1	113850	7
Chromosome_1	114150	20
Chromosome_1	114450	9
Chromosome_1	114750	22
Chromosome_1	115050	18
Chromosome_1	115350	5
Chromosome_1	115650	36
Chromosome_1	115950	37
Chromosome_1	116250	20
Chromosome_1	116550	37
Chromosome_1	116850	33
Chromosome_1	117150	11
Chromosome_1	117450	17
Chromosome_1	117750	29
Chromosome_1	118050	74
Chromosome_1	118350	120
Chromosome_1	118650	67
Chromosome_1	118950	134
Chromosome_1	119250	328
Chromosome_1	119550	47
Chromosome_1	119850	78
Chromosome_1	120150	644
Chromosome_1	120450	378
Chromosome_1	120750	860
Chromosome_1	121050	639
Chromosome_1	121350	610
Chromosome_1	121650	703
Chromosome_1	121950	279
Chromosome_1	122250	144
Chromosome_1	122550	39
Chromosome_1	122850	70
Chromosome_1	123150	40
Chromosome_1	123450	21
Chromosome_1	123750	56
Chromosome_1	124050	143
Chromosome_1	124350	92
Chromosome_1	124650	39
Chromosome_1	124950	13
Chromosome_1	125250	89
Chromosome_1	125550	79
Chromosome_1	125850	34
Chromosome_1	126150	12
Chromosome_1	126450	26
Chromosome_1	126750	24
Chromosome_1	127050	17
Chromosome_1	127350	83
Chromosome_1	127650	153
Chromosome_1	127950	62
Chromosome_1	128250	179
Chromosome_1	128550	74
Chromosome_1	128850	24
Chromosome_1	129150	59
Chromosome_1	129450	56
Chromosome_1	129750	102
Chromosome_1	130050	20
Chromosome_1	130350	22
Chromosome_1	130650	29
Chromosome_1	130950	80
Chromosome_1	131250	35
Chromosome_1	131550	18
Chromosome_1	131850	21
Chromosome_1	132150	22
Chromosome_1	132450	53
Chromosome_1	132750	49
Chromosome_1	133050	34
Chromosome_1	133350	76
Chromosome_1	133650	68
Chromosome_1	133950	100
Chromosome_1	134250	63
Chromosome_1	134550	26
Chromosome_1	134850	31
Chromosome_1	135150	116
Chromosome_1	135450	181
Chromosome_1	135750	45
Chromosome_1	136050	17
Chromosome_1	136350	33
Chromosome_1	136650	43
Chromosome_1	136950	18
Chromosome_1	137250	8
Chromosome_1	137550	29
Chromosome_1	137850	23
Chromosome_1	138150	34
Chromosome_1	138450	26
Chromosome_1	138750	26
Chromosome_1	139050	81
Chromosome_1	139350	44
Chromosome_1	139650	32
Chromosome_1	139950	73
Chromosome_1	140250	183
Chromosome_1	140550	408
Chromosome_1	140850	162
Chromosome_1	141150	234
Chromosome_1	141450	134
Chromosome_1	141750	45
Chromosome_1	142050	36
Chromosome_1	142350	21
Chromosome_1	142650	56
Chromosome_1	142950	31
Chromosome_1	143250	13
Chromosome_1	143550	17
Chromosome_1	143850	25
Chromosome_1	144150	15
Chromosome_1	144450	104
Chromosome_1	144750	374
Chromosome_1	145050	329
Chromosome_1	145350	596
Chromosome_1	145650	618
Chromosome_1	145950	487
Chromosome_1	146250	41
Chromosome_1	146550	147
Chromosome_1	146850	184
Chromosome_1	147150	111
Chromosome_1	147450	55
Chromosome_1	147750	75
Chromosome_1	148050	67
Chromosome_1	148350	71
Chromosome_1	148650	144
Chromosome_1	148950	241
Chromosome_1	149250	58
Chromosome_1	149550	63
Chromosome_1	149850	96
Chromosome_1	150150	60
Chromosome_1	150450	12
Chromosome_1	150750	36
Chromosome_1	151050	22
Chromosome_1	151350	65
Chromosome_1	151650	69
Chromosome_1	151950	91
Chromosome_1	152250	38
Chromosome_1	152550	11
Chromosome_1	152850	100
Chromosome_1	153150	57
Chromosome_1	153450	60
Chromosome_1	153750	58
Chromosome_1	154050	44
Chromosome_1	154350	86
Chromosome_1	154650	91
Chromosome_1	154950	45
Chromosome_1	155250	33
Chromosome_1	155550	28
Chromosome_1	155850	55
Chromosome_1	156150	177
Chromosome_1	156450	114
Chromosome_1	156750	221
Chromosome_1	157050	59
Chromosome_1	157350	111
Chromosome_1	157650	776
Chromosome_1	157950	264
Chromosome_1	158250	98
Chromosome_1	158550	44
Chromosome_1	158850	145
Chromosome_1	159150	306
Chromosome_1	159450	163
Chromosome_1	159750	179
Chromosome_1	160050	78
Chromosome_1	160350	101
Chromosome_1	160650	61
Chromosome_1	160950	34
Chromosome_1	161250	59
Chromosome_1	161550	112
Chromosome_1	161850	135
Chromosome_1	162150	43
Chromosome_1	162450	50
Chromosome_1	162750	38
Chromosome_1	163050	46
Chromosome_1	163350	57
Chromosome_1	163650	144
Chromosome_1	163950	166
Chromosome_1	164250	30
Chromosome_1	164550	63
Chromosome_1	164850	73
Chromosome_1	165150	154
Chromosome_1	165450	88
Chromosome_1	165750	109
Chromosome_1	166050	132
Chromosome_1	166350	156
Chromosome_1	166650	47
Chromosome_1	166950	19
Chromosome_1	167250	113
Chromosome_1	167550	132
Chromosome_1	167850	67
Chromosome_1	168150	215
Chromosome_1	168450	278
Chromosome_1	168750	104
Chromosome_1	169050	45
Chromosome_1	169350	36
Chromosome_1	169650	316
Chromosome_1	169950	153
Chromosome_1	170250	153
Chromosome_1	170550	122
Chromosome_1	170850	33
Chromosome_1	171150	74
Chromosome_1	171450	71
Chromosome_1	171750	84
Chromosome_1	172050	76
Chromosome_1	172350	98
Chromosome_1	172650	65
Chromosome_1	172950	73
Chromosome_1	173250	84
Chromosome_1	173550	54
Chromosome_1	173850	52
Chromosome_1	174150	93
Chromosome_1	174450	283
Chromosome_1	174750	321
Chromosome_1	175050	44
Chromosome_1	175350	45
Chromosome_1	175650	23
Chromosome_1	175950	13
Chromosome_1	176250	36
Chromosome_1	176550	168
Chromosome_1	176850	94
Chromosome_1	177150	36
Chromosome_1	177450	21
Chromosome_1	177750	57
Chromosome_1	178050	150
Chromosome_1	178350	67
Chromosome_1	178650	37
Chromosome_1	178950	28
Chromosome_1	179250	18
Chromosome_1	179550	9
Chromosome_1	179850	57
Chromosome_1	180150	116
Chromosome_1	180450	192
Chromosome_1	180750	29
Chromosome_1	181050	56
Chromosome_1	181350	215
Chromosome_1	181650	56
Chromosome_1	181950	84
Chromosome_1	182250	150
Chromosome_1	182550	546
Chromosome_1	182850	358
Chromosome_1	183150	98
Chromosome_1	183450	409
Chromosome_1	183750	393
Chromosome_1	184050	76
Chromosome_1	184350	95
Chromosome_1	184650	95
Chromosome_1	184950	375
Chromosome_1	185250	198
Chromosome_1	185550	82
Chromosome_1	185850	281
Chromosome_1	186150	190
Chromosome_1	186450	325
Chromosome_1	186750	343
Chromosome_1	187050	275
Chromosome_1	187350	226
Chromosome_1	187650	46
Chromosome_1	187950	61
Chromosome_1	188250	190
Chromosome_1	188550	491
Chromosome_1	188850	264
Chromosome_1	189150	59
Chromosome_1	189450	61
Chromosome_1	189750	75
Chromosome_1	190050	347
Chromosome_1	190350	104
Chromosome_1	190650	386
Chromosome_1	190950	102
Chromosome_1	191250	37
Chromosome_1	191550	119
Chromosome_1	191850	456
Chromosome_1	192150	651
Chromosome_1	192450	322
Chromosome_1	192750	412
Chromosome_1	193050	238
Chromosome_1	193350	224
Chromosome_1	193650	249
Chromosome_1	193950	238
Chromosome_1	194250	64
Chromosome_1	194550	78
Chromosome_1	194850	243
Chromosome_1	195150	173
Chromosome_1	195450	173
Chromosome_1	195750	823
Chromosome_1	196050	895
Chromosome_1	196350	131
Chromosome_1	196650	753
Chromosome_1	196950	648
Chromosome_1	197250	172
Chromosome_1	197550	194
Chromosome_1	197850	46
Chromosome_1	198150	32
Chromosome_1	198450	57
Chromosome_1	198750	151
Chromosome_1	199050	461
Chromosome_1	199350	83
Chromosome_1	199650	81
Chromosome_1	199950	44
Chromosome_1	200250	25
Chromosome_1	200550	67
Chromosome_1	200850	15
Chromosome_1	201150	24
Chromosome_1	201450	73
Chromosome_1	201750	203
Chromosome_1	202050	87
Chromosome_1	202350	309
Chromosome_1	202650	59
Chromosome_1	202950	71
Chromosome_1	203250	88
Chromosome_1	203550	64
Chromosome_1	203850	14
Chromosome_1	204150	13
Chromosome_1	204450	4
Chromosome_1	204750	5
Chromosome_1	205050	11
Chromosome_1	205350	14
Chromosome_1	205650	5
Chromosome_1	205950	3
Chromosome_1	206250	24
Chromosome_1	206550	87
Chromosome_1	206850	42
Chromosome_1	207150	32
Chromosome_1	207450	29
Chromosome_1	207750	22
Chromosome_1	208050	12
Chromosome_1	208350	12
Chromosome_1	208650	45
Chromosome_1	208950	86
Chromosome_1	209250	19
Chromosome_1	209550	23
Chromosome_1	209850	22
Chromosome_1	210150	18
Chromosome_1	210450	41
Chromosome_1	210750	20
Chromosome_1	211050	16
Chromosome_1	211350	19
Chromosome_1	211650	37
Chromosome_1	211950	120
Chromosome_1	212250	16
Chromosome_1	212550	30
Chromosome_1	212850	30
Chromosome_1	213150	29
Chromosome_1	213450	43
Chromosome_1	213750	77
Chromosome_1	214050	44
Chromosome_1	214350	18
Chromosome_1	214650	38
Chromosome_1	214950	19
Chromosome_1	215250	8
Chromosome_1	215550	30
Chromosome_1	215850	15
Chromosome_1	216150	9
Chromosome_1	216450	12
Chromosome_1	216750	112
Chromosome_1	217050	15
Chromosome_1	217350	8
Chromosome_1	217650	6
Chromosome_1	217950	11
Chromosome_1	218250	227
Chromosome_1	218550	100
Chromosome_1	218850	64
Chromosome_1	219150	48
Chromosome_1	219450	17
Chromosome_1	219750	30
Chromosome_1	220050	32
Chromosome_1	220350	10
Chromosome_1	220650	16
Chromosome_1	220950	26
Chromosome_1	221250	50
Chromosome_1	221550	179
Chromosome_1	221850	150
Chromosome_1	222150	105
Chromosome_1	222450	95
Chromosome_1	222750	226
Chromosome_1	223050	42
Chromosome_1	223350	23
Chromosome_1	223650	47
Chromosome_1	223950	62
Chromosome_1	224250	39
Chromosome_1	224550	164
Chromosome_1	224850	530
Chromosome_1	225150	452
Chromosome_1	225450	187
Chromosome_1	225750	201
Chromosome_1	226050	59
Chromosome_1	226350	96
Chromosome_1	226650	65
Chromosome_1	226950	324
Chromosome_1	227250	200
Chromosome_1	227550	66
Chromosome_1	227850	155
Chromosome_1	228150	374
Chromosome_1	228450	115
Chromosome_1	228750	692
Chromosome_1	229050	207
Chromosome_1	229350	47
Chromosome_1	229650	72
Chromosome_1	229950	449
Chromosome_1	230250	155
Chromosome_1	230550	101
Chromosome_1	230850	54
Chromosome_1	231150	27
Chromosome_1	231450	22
Chromosome_1	231750	54
Chromosome_1	232050	19
Chromosome_1	232350	51
Chromosome_1	232650	147
Chromosome_1	232950	26
Chromosome_1	233250	39
Chromosome_1	233550	88
Chromosome_1	233850	270
Chromosome_1	234150	193
Chromosome_1	234450	173
Chromosome_1	234750	101
Chromosome_1	235050	241
Chromosome_1	235350	756
Chromosome_1	235650	286
Chromosome_1	235950	72
Chromosome_1	236250	228
Chromosome_1	236550	229
Chromosome_1	236850	204
Chromosome_1	237150	631
Chromosome_1	237450	627
Chromosome_1	237750	476
Chromosome_1	238050	287
Chromosome_1	238350	38
Chromosome_1	238650	101
Chromosome_1	238950	47
Chromosome_1	239250	29
Chromosome_1	239550	352
Chromosome_1	239850	438
Chromosome_1	240150	47
Chromosome_1	240450	20
Chromosome_1	240750	32
Chromosome_1	241050	104
Chromosome_1	241350	107
Chromosome_1	241650	106
Chromosome_1	241950	135
Chromosome_1	242250	68
Chromosome_1	242550	117
Chromosome_1	242850	161
Chromosome_1	243150	67
Chromosome_1	243450	76
Chromosome_1	243750	172
Chromosome_1	244050	107
Chromosome_1	244350	85
Chromosome_1	244650	36
Chromosome_1	244950	147
Chromosome_1	245250	152
Chromosome_1	245550	53
Chromosome_1	245850	33
Chromosome_1	246150	119
Chromosome_1	246450	439
Chromosome_1	246750	211
Chromosome_1	247050	47
Chromosome_1	247350	21
Chromosome_1	247650	20
Chromosome_1	247950	49
Chromosome_1	248250	66
Chromosome_1	248550	41
Chromosome_1	248850	44
Chromosome_1	249150	46
Chromosome_1	249450	31
Chromosome_1	249750	59
Chromosome_1	250050	28
Chromosome_1	250350	10
Chromosome_1	250650	18
Chromosome_1	250950	45
Chromosome_1	251250	172
Chromosome_1	251550	153
Chromosome_1	251850	181
Chromosome_1	252150	118
Chromosome_1	252450	146
Chromosome_1	252750	205
Chromosome_1	253050	285
Chromosome_1	253350	212
Chromosome_1	253650	115
Chromosome_1	253950	192
Chromosome_1	254250	254
Chromosome_1	254550	142
Chromosome_1	254850	63
Chromosome_1	255150	21
Chromosome_1	255450	80
Chromosome_1	255750	246
Chromosome_1	256050	25
Chromosome_1	256350	76
Chromosome_1	256650	63
Chromosome_1	256950	20
Chromosome_1	257250	156
Chromosome_1	257550	165
Chromosome_1	257850	49
Chromosome_1	258150	15
Chromosome_1	258450	9
Chromosome_1	258750	20
Chromosome_1	259050	171
Chromosome_1	259350	74
Chromosome_1	259650	29
Chromosome_1	259950	25
Chromosome_1	260250	12
Chromosome_1	260550	21
Chromosome_1	260850	8
Chromosome_1	261150	8
Chromosome_1	261450	12
Chromosome_1	261750	13
Chromosome_1	262050	33
Chromosome_1	262350	30
Chromosome_1	262650	8
Chromosome_1	262950	7
Chromosome_1	263250	24
Chromosome_1	263550	27
Chromosome_1	263850	23
Chromosome_1	264150	24
Chromosome_1	264450	14
Chromosome_1	264750	44
Chromosome_1	265050	11
Chromosome_1	265350	22
Chromosome_1	265650	15
Chromosome_1	265950	25
Chromosome_1	266250	16
Chromosome_1	266550	45
Chromosome_1	266850	31
Chromosome_1	267150	23
Chromosome_1	267450	61
Chromosome_1	267750	59
Chromosome_1	268050	67
Chromosome_1	268350	56
Chromosome_1	268650	46
Chromosome_1	268950	85
Chromosome_1	269250	51
Chromosome_1	269550	62
Chromosome_1	269850	24
Chromosome_1	270150	29
Chromosome_1	270450	40
Chromosome_1	270750	146
Chromosome_1	271050	72
Chromosome_1	271350	52
Chromosome_1	271650	107
Chromosome_1	271950	90
Chromosome_1	272250	156
Chromosome_1	272550	83
Chromosome_1	272850	22
Chromosome_1	273150	49
Chromosome_1	273450	102
Chromosome_1	273750	202
Chromosome_1	274050	154
Chromosome_1	274350	179
Chromosome_1	274650	99
Chromosome_1	274950	35
Chromosome_1	275250	38
Chromosome_1	275550	48
Chromosome_1	275850	28
Chromosome_1	276150	37
Chromosome_1	276450	22
Chromosome_1	276750	29
Chromosome_1	277050	49
Chromosome_1	277350	136
Chromosome_1	277650	254
Chromosome_1	277950	111
Chromosome_1	278250	35
Chromosome_1	278550	14
Chromosome_1	278850	21
Chromosome_1	279150	27
Chromosome_1	279450	82
Chromosome_1	279750	80
Chromosome_1	280050	105
Chromosome_1	280350	193
Chromosome_1	280650	198
Chromosome_1	280950	264
Chromosome_1	281250	69
Chromosome_1	281550	31
Chromosome_1	281850	135
Chromosome_1	282150	34
Chromosome_1	282450	31
Chromosome_1	282750	60
Chromosome_1	283050	118
Chromosome_1	283350	225
Chromosome_1	283650	194
Chromosome_1	283950	40
Chromosome_1	284250	29
Chromosome_1	284550	65
Chromosome_1	284850	179
Chromosome_1	285150	135
Chromosome_1	285450	263
Chromosome_1	285750	189
Chromosome_1	286050	217
Chromosome_1	286350	70
Chromosome_1	286650	98
Chromosome_1	286950	167
Chromosome_1	287250	122
Chromosome_1	287550	402
Chromosome_1	287850	484
Chromosome_1	288150	586
Chromosome_1	288450	329
Chromosome_1	288750	239
Chromosome_1	289050	22
Chromosome_1	289350	38
Chromosome_1	289650	49
Chromosome_1	289950	23
Chromosome_1	290250	46
Chromosome_1	290550	115
Chromosome_1	290850	58
Chromosome_1	291150	19
Chromosome_1	291450	22
Chromosome_1	291750	123
Chromosome_1	292050	139
Chromosome_1	292350	249
Chromosome_1	292650	247
Chromosome_1	292950	348
Chromosome_1	293250	144
Chromosome_1	293550	298
Chromosome_1	293850	144
Chromosome_1	294150	237
Chromosome_1	294450	102
Chromosome_1	294750	69
Chromosome_1	295050	27
Chromosome_1	295350	18
Chromosome_1	295650	29
Chromosome_1	295950	81
Chromosome_1	296250	39
Chromosome_1	296550	26
Chromosome_1	296850	46
Chromosome_1	297150	153
Chromosome_1	297450	56
Chromosome_1	297750	58
Chromosome_1	298050	92
Chromosome_1	298350	50
Chromosome_1	298650	26
Chromosome_1	298950	41
Chromosome_1	299250	80
Chromosome_1	299550	112
Chromosome_1	299850	111
Chromosome_1	300150	32
Chromosome_1	300450	29
Chromosome_1	300750	18
Chromosome_1	301050	22
Chromosome_1	301350	30
Chromosome_1	301650	15
Chromosome_1	301950	6
Chromosome_1	302250	14
Chromosome_1	302550	21
Chromosome_1	302850	34
Chromosome_1	303150	84
Chromosome_1	303450	47
Chromosome_1	303750	27
Chromosome_1	304050	47
Chromosome_1	304350	97
Chromosome_1	304650	14
Chromosome_1	304950	17
Chromosome_1	305250	36
Chromosome_1	305550	33
Chromosome_1	305850	18
Chromosome_1	306150	22
Chromosome_1	306450	67
Chromosome_1	306750	138
Chromosome_1	307050	35
Chromosome_1	307350	25
Chromosome_1	307650	60
Chromosome_1	307950	128
Chromosome_1	308250	194
Chromosome_1	308550	265
Chromosome_1	308850	422
Chromosome_1	309150	605
Chromosome_1	309450	199
Chromosome_1	309750	286
Chromosome_1	310050	681
Chromosome_1	310350	1000
Chromosome_1	310650	237
Chromosome_1	310950	224
Chromosome_1	311250	37
Chromosome_1	311550	83
Chromosome_1	311850	47
Chromosome_1	312150	21
Chromosome_1	312450	56
Chromosome_1	312750	33
Chromosome_1	313050	50
Chromosome_1	313350	23
Chromosome_1	313650	72
Chromosome_1	313950	95
Chromosome_1	314250	100
Chromosome_1	314550	81
Chromosome_1	314850	184
Chromosome_1	315150	34
Chromosome_1	315450	38
Chromosome_1	315750	62
Chromosome_1	316050	176
Chromosome_1	316350	129
Chromosome_1	316650	71
Chromosome_1	316950	378
Chromosome_1	317250	903
Chromosome_1	317550	256
Chromosome_1	317850	334
Chromosome_1	318150	373
Chromosome_1	318450	78
Chromosome_1	318750	23
Chromosome_1	319050	276
Chromosome_1	319350	157
Chromosome_1	319650	127
Chromosome_1	319950	96
Chromosome_1	320250	31
Chromosome_1	320550	62
Chromosome_1	320850	70
Chromosome_1	321150	174
Chromosome_1	321450	167
Chromosome_1	321750	182
Chromosome_1	322050	288
Chromosome_1	322350	277
Chromosome_1	322650	98
Chromosome_1	322950	55
Chromosome_1	323250	36
Chromosome_1	323550	151
Chromosome_1	323850	226
Chromosome_1	324150	594
Chromosome_1	324450	838
Chromosome_1	324750	361
Chromosome_1	325050	162
Chromosome_1	325350	147
Chromosome_1	325650	82
Chromosome_1	325950	61
Chromosome_1	326250	75
Chromosome_1	326550	61
Chromosome_1	326850	31
Chromosome_1	327150	11
Chromosome_1	327450	30
Chromosome_1	327750	210
Chromosome_1	328050	28
Chromosome_1	328350	32
Chromosome_1	328650	36
Chromosome_1	328950	21
Chromosome_1	329250	32
Chromosome_1	329550	146
Chromosome_1	329850	70
Chromosome_1	330150	27
Chromosome_1	330450	16
Chromosome_1	330750	46
Chromosome_1	331050	158
Chromosome_1	331350	197
Chromosome_1	331650	89
Chromosome_1	331950	65
Chromosome_1	332250	10
Chromosome_1	332550	25
Chromosome_1	332850	105
Chromosome_1	333150	31
Chromosome_1	333450	30
Chromosome_1	333750	14
Chromosome_1	334050	25
Chromosome_1	334350	176
Chromosome_1	334650	186
Chromosome_1	334950	130
Chromosome_1	335250	71
Chromosome_1	335550	189
Chromosome_1	335850	19
Chromosome_1	336150	20
Chromosome_1	336450	28
Chromosome_1	336750	16
Chromosome_1	337050	25
Chromosome_1	337350	32
Chromosome_1	337650	7
Chromosome_1	337950	9
Chromosome_1	338250	30
Chromosome_1	338550	42
Chromosome_1	338850	49
Chromosome_1	339150	74
Chromosome_1	339450	132
Chromosome_1	339750	352
Chromosome_1	340050	228
Chromosome_1	340350	132
Chromosome_1	340650	66
Chromosome_1	340950	218
Chromosome_1	341250	123
Chromosome_1	341550	213
Chromosome_1	341850	225
Chromosome_1	342150	164
Chromosome_1	342450	620
Chromosome_1	342750	470
Chromosome_1	343050	442
Chromosome_1	343350	276
Chromosome_1	343650	183
Chromosome_1	343950	241
Chromosome_1	344250	124
Chromosome_1	344550	88
Chromosome_1	344850	195
Chromosome_1	345150	377
Chromosome_1	345450	198
Chromosome_1	345750	76
Chromosome_1	346050	46
Chromosome_1	346350	191
Chromosome_1	346650	99
Chromosome_1	346950	45
Chromosome_1	347250	34
Chromosome_1	347550	31
Chromosome_1	347850	62
Chromosome_1	348150	63
Chromosome_1	348450	112
Chromosome_1	348750	113
Chromosome_1	349050	58
Chromosome_1	349350	224
Chromosome_1	349650	113
Chromosome_1	349950	39
Chromosome_1	350250	42
Chromosome_1	350550	24
Chromosome_1	350850	40
Chromosome_1	351150	63
Chromosome_1	351450	35
Chromosome_1	351750	41
Chromosome_1	352050	338
Chromosome_1	352350	262
Chromosome_1	352650	121
Chromosome_1	352950	124
Chromosome_1	353250	64
Chromosome_1	353550	99
Chromosome_1	353850	130
Chromosome_1	354150	42
Chromosome_1	354450	48
Chromosome_1	354750	40
Chromosome_1	355050	100
Chromosome_1	355350	171
Chromosome_1	355650	94
Chromosome_1	355950	327
Chromosome_1	356250	33
Chromosome_1	356550	47
Chromosome_1	356850	197
Chromosome_1	357150	303
Chromosome_1	357450	257
Chromosome_1	357750	221
Chromosome_1	358050	234
Chromosome_1	358350	120
Chromosome_1	358650	68
Chromosome_1	358950	55
Chromosome_1	359250	505
Chromosome_1	359550	1540
Chromosome_1	359850	1127
Chromosome_1	360150	403
Chromosome_1	360450	679
Chromosome_1	360750	771
Chromosome_1	361050	635
Chromosome_1	361350	146
Chromosome_1	361650	64
Chromosome_1	361950	53
Chromosome_1	362250	310
Chromosome_1	362550	796
Chromosome_1	362850	184
Chromosome_1	363150	86
Chromosome_1	363450	198
Chromosome_1	363750	199
Chromosome_1	364050	66
Chromosome_1	364350	72
Chromosome_1	364650	31
Chromosome_1	364950	15
Chromosome_1	365250	17
Chromosome_1	365550	49
Chromosome_1	365850	8
Chromosome_1	366150	11
Chromosome_1	366450	9
Chromosome_1	366750	6
Chromosome_1	367050	4
Chromosome_1	367350	5
Chromosome_1	367650	11
Chromosome_1	367950	19
Chromosome_1	368250	13
Chromosome_1	368550	25
Chromosome_1	368850	16
Chromosome_1	369150	15
Chromosome_1	369450	10
Chromosome_1	369750	12
Chromosome_1	370050	26
Chromosome_1	370350	17
Chromosome_1	370650	89
Chromosome_1	370950	38
Chromosome_1	371250	43
Chromosome_1	371550	59
Chromosome_1	371850	53
Chromosome_1	372150	172
Chromosome_1	372450	146
Chromosome_1	372750	174
Chromosome_1	373050	95
Chromosome_1	373350	55
Chromosome_1	373650	30
Chromosome_1	373950	62
Chromosome_1	374250	123
Chromosome_1	374550	99
Chromosome_1	374850	73
Chromosome_1	375150	69
Chromosome_1	375450	34
Chromosome_1	375750	201
Chromosome_1	376050	177
Chromosome_1	376350	229
Chromosome_1	376650	112
Chromosome_1	376950	32
Chromosome_1	377250	41
Chromosome_1	377550	21
Chromosome_1	377850	202
Chromosome_1	378150	121
Chromosome_1	378450	30
Chromosome_1	378750	28
Chromosome_1	379050	124
Chromosome_1	379350	87
Chromosome_1	379650	105
Chromosome_1	379950	167
Chromosome_1	380250	408
Chromosome_1	380550	432
Chromosome_1	380850	207
Chromosome_1	381150	205
Chromosome_1	381450	358
Chromosome_1	381750	492
Chromosome_1	382050	278
Chromosome_1	382350	398
Chromosome_1	382650	52
Chromosome_1	382950	62
Chromosome_1	383250	80
Chromosome_1	383550	163
Chromosome_1	383850	20
Chromosome_1	384150	21
Chromosome_1	384450	87
Chromosome_1	384750	19
Chromosome_1	385050	117
Chromosome_1	385350	78
Chromosome_1	385650	22
Chromosome_1	385950	20
Chromosome_1	386250	19
Chromosome_1	386550	13
Chromosome_1	386850	33
Chromosome_1	387150	49
Chromosome_1	387450	49
Chromosome_1	387750	68
Chromosome_1	388050	44
Chromosome_1	388350	62
Chromosome_1	388650	12
Chromosome_1	388950	19
Chromosome_1	389250	26
Chromosome_1	389550	33
Chromosome_1	389850	33
Chromosome_1	390150	30
Chromosome_1	390450	49
Chromosome_1	390750	120
Chromosome_1	391050	20
Chromosome_1	391350	13
Chromosome_1	391650	21
Chromosome_1	391950	24
Chromosome_1	392250	13
Chromosome_1	392550	20
Chromosome_1	392850	57
Chromosome_1	393150	16
Chromosome_1	393450	66
Chromosome_1	393750	18
Chromosome_1	394050	26
Chromosome_1	394350	56
Chromosome_1	394650	51
Chromosome_1	394950	24
Chromosome_1	395250	35
Chromosome_1	395550	50
Chromosome_1	395850	36
Chromosome_1	396150	31
Chromosome_1	396450	22
Chromosome_1	396750	46
Chromosome_1	397050	21
Chromosome_1	397350	19
Chromosome_1	397650	43
Chromosome_1	397950	44
Chromosome_1	398250	97
Chromosome_1	398550	27
Chromosome_1	398850	23
Chromosome_1	399150	46
Chromosome_1	399450	18
Chromosome_1	399750	14
Chromosome_1	400050	14
Chromosome_1	400350	46
Chromosome_1	400650	139
Chromosome_1	400950	66
Chromosome_1	401250	214
Chromosome_1	401550	144
Chromosome_1	401850	55
Chromosome_1	402150	35
Chromosome_1	402450	64
Chromosome_1	402750	120
Chromosome_1	403050	117
Chromosome_1	403350	166
Chromosome_1	403650	33
Chromosome_1	403950	59
Chromosome_1	404250	90
Chromosome_1	404550	27
Chromosome_1	404850	267
Chromosome_1	405150	325
Chromosome_1	405450	65
Chromosome_1	405750	50
Chromosome_1	406050	36
Chromosome_1	406350	177
Chromosome_1	406650	55
Chromosome_1	406950	197
Chromosome_1	407250	99
Chromosome_1	407550	259
Chromosome_1	407850	310
Chromosome_1	408150	88
Chromosome_1	408450	74
Chromosome_1	408750	47
Chromosome_1	409050	134
Chromosome_1	409350	467
Chromosome_1	409650	63
Chromosome_1	409950	20
Chromosome_1	410250	53
Chromosome_1	410550	44
Chromosome_1	410850	116
Chromosome_1	411150	83
Chromosome_1	411450	116
Chromosome_1	411750	41
Chromosome_1	412050	64
Chromosome_1	412350	96
Chromosome_1	412650	54
Chromosome_1	412950	58
Chromosome_1	413250	122
Chromosome_1	413550	58
Chromosome_1	413850	33
Chromosome_1	414150	5
Chromosome_1	414450	53
Chromosome_1	414750	45
Chromosome_1	415050	18
Chromosome_1	415350	22
Chromosome_1	415650	51
Chromosome_1	415950	73
Chromosome_1	416250	42
Chromosome_1	416550	13
Chromosome_1	416850	56
Chromosome_1	417150	105
Chromosome_1	417450	404
Chromosome_1	417750	221
Chromosome_1	418050	72
Chromosome_1	418350	78
Chromosome_1	418650	264
Chromosome_1	418950	151
Chromosome_1	419250	313
Chromosome_1	419550	139
Chromosome_1	419850	81
Chromosome_1	420150	18
Chromosome_1	420450	14
Chromosome_1	420750	45
Chromosome_1	421050	120
Chromosome_1	421350	89
Chromosome_1	421650	135
Chromosome_1	421950	39
Chromosome_1	422250	50
Chromosome_1	422550	105
Chromosome_1	422850	70
Chromosome_1	423150	43
Chromosome_1	423450	234
Chromosome_1	423750	188
Chromosome_1	424050	245
Chromosome_1	424350	183
Chromosome_1	424650	65
Chromosome_1	424950	64
Chromosome_1	425250	73
Chromosome_1	425550	32
Chromosome_1	425850	70
Chromosome_1	426150	121
Chromosome_1	426450	333
Chromosome_1	426750	286
Chromosome_1	427050	203
Chromosome_1	427350	29
Chromosome_1	427650	88
Chromosome_1	427950	397
Chromosome_1	428250	270
Chromosome_1	428550	35
Chromosome_1	428850	64
Chromosome_1	429150	105
Chromosome_1	429450	130
Chromosome_1	429750	95
Chromosome_1	430050	207
Chromosome_1	430350	159
Chromosome_1	430650	222
Chromosome_1	430950	184
Chromosome_1	431250	59
Chromosome_1	431550	52
Chromosome_1	431850	206
Chromosome_1	432150	116
Chromosome_1	432450	100
Chromosome_1	432750	89
Chromosome_1	433050	71
Chromosome_1	433350	40
Chromosome_1	433650	68
Chromosome_1	433950	383
Chromosome_1	434250	459
Chromosome_1	434550	152
Chromosome_1	434850	241
Chromosome_1	435150	524
Chromosome_1	435450	136
Chromosome_1	435750	282
Chromosome_1	436050	67
Chromosome_1	436350	65
Chromosome_1	436650	56
Chromosome_1	436950	106
Chromosome_1	437250	289
Chromosome_1	437550	272
Chromosome_1	437850	665
Chromosome_1	438150	828
Chromosome_1	438450	107
Chromosome_1	438750	71
Chromosome_1	439050	223
Chromosome_1	439350	306
Chromosome_1	439650	138
Chromosome_1	439950	386
Chromosome_1	440250	678
Chromosome_1	440550	52
Chromosome_1	440850	8
Chromosome_1	441150	17
Chromosome_1	441450	7
Chromosome_1	441750	9
Chromosome_1	442050	2
Chromosome_1	442350	33
Chromosome_1	442650	16
Chromosome_1	442950	7
Chromosome_1	443250	12
Chromosome_1	443550	25
Chromosome_1	443850	40
Chromosome_1	444150	26
Chromosome_1	444450	32
Chromosome_1	444750	47
Chromosome_1	445050	16
Chromosome_1	445350	17
Chromosome_1	445650	21
Chromosome_1	445950	13
Chromosome_1	446250	18
Chromosome_1	446550	15
Chromosome_1	446850	13
Chromosome_1	447150	18
Chromosome_1	447450	4
Chromosome_1	447750	7
Chromosome_1	448050	7
Chromosome_1	448350	8
Chromosome_1	448650	12
Chromosome_1	448950	17
Chromosome_1	449250	16
Chromosome_1	449550	16
Chromosome_1	449850	59
Chromosome_1	450150	117
Chromosome_1	450450	111
Chromosome_1	450750	165
Chromosome_1	451050	60
Chromosome_1	451350	39
Chromosome_1	451650	49
Chromosome_1	451950	98
Chromosome_1	452250	177
Chromosome_1	452550	63
Chromosome_1	452850	225
Chromosome_1	453150	345
Chromosome_1	453450	214
Chromosome_1	453750	121
Chromosome_1	454050	571
Chromosome_1	454350	239
Chromosome_1	454650	153
Chromosome_1	454950	55
Chromosome_1	455250	35
Chromosome_1	455550	47
Chromosome_1	455850	38
Chromosome_1	456150	32
Chromosome_1	456450	42
Chromosome_1	456750	241
Chromosome_1	457050	242
Chromosome_1	457350	149
Chromosome_1	457650	615
Chromosome_1	457950	259
Chromosome_1	458250	399
Chromosome_1	458550	141
Chromosome_1	458850	85
Chromosome_1	459150	642
Chromosome_1	459450	493
Chromosome_1	459750	359
Chromosome_1	460050	546
Chromosome_1	460350	329
Chromosome_1	460650	103
Chromosome_1	460950	40
Chromosome_1	461250	62
Chromosome_1	461550	59
Chromosome_1	461850	112
Chromosome_1	462150	99
Chromosome_1	462450	126
Chromosome_1	462750	139
Chromosome_1	463050	22
Chromosome_1	463350	386
Chromosome_1	463650	334
Chromosome_1	463950	330
Chromosome_1	464250	90
Chromosome_1	464550	16
Chromosome_1	464850	14
Chromosome_1	465150	44
Chromosome_1	465450	59
Chromosome_1	465750	15
Chromosome_1	466050	11
Chromosome_1	466350	16
Chromosome_1	466650	32
Chromosome_1	466950	22
Chromosome_1	467250	77
Chromosome_1	467550	257
Chromosome_1	467850	37
Chromosome_1	468150	25
Chromosome_1	468450	64
Chromosome_1	468750	61
Chromosome_1	469050	30
Chromosome_1	469350	76
Chromosome_1	469650	57
Chromosome_1	469950	848
Chromosome_1	470250	978
Chromosome_1	470550	194
Chromosome_1	470850	161
Chromosome_1	471150	96
Chromosome_1	471450	181
Chromosome_1	471750	284
Chromosome_1	472050	121
Chromosome_1	472350	73
Chromosome_1	472650	211
Chromosome_1	472950	114
Chromosome_1	473250	33
Chromosome_1	473550	135
Chromosome_1	473850	158
Chromosome_1	474150	15
Chromosome_1	474450	23
Chromosome_1	474750	49
Chromosome_1	475050	111
Chromosome_1	475350	91
Chromosome_1	475650	157
Chromosome_1	475950	44
Chromosome_1	476250	33
Chromosome_1	476550	9
Chromosome_1	476850	35
Chromosome_1	477150	36
Chromosome_1	477450	42
Chromosome_1	477750	29
Chromosome_1	478050	25
Chromosome_1	478350	62
Chromosome_1	478650	74
Chromosome_1	478950	82
Chromosome_1	479250	137
Chromosome_1	479550	144
Chromosome_1	479850	144
Chromosome_1	480150	144
Chromosome_1	480450	130
Chromosome_1	480750	42
Chromosome_1	481050	51
Chromosome_1	481350	340
Chromosome_1	481650	1159
Chromosome_1	481950	571
Chromosome_1	482250	790
Chromosome_1	482550	234
Chromosome_1	482850	245
Chromosome_1	483150	809
Chromosome_1	483450	301
Chromosome_1	483750	174
Chromosome_1	484050	284
Chromosome_1	484350	246
Chromosome_1	484650	197
Chromosome_1	484950	339
Chromosome_1	485250	73
Chromosome_1	485550	36
Chromosome_1	485850	124
Chromosome_1	486150	182
Chromosome_1	486450	331
Chromosome_1	486750	315
Chromosome_1	487050	203
Chromosome_1	487350	114
Chromosome_1	487650	93
Chromosome_1	487950	229
Chromosome_1	488250	195
Chromosome_1	488550	519
Chromosome_1	488850	284
Chromosome_1	489150	137
Chromosome_1	489450	62
Chromosome_1	489750	30
Chromosome_1	490050	26
Chromosome_1	490350	20
Chromosome_1	490650	10
Chromosome_1	490950	8
Chromosome_1	491250	16
Chromosome_1	491550	11
Chromosome_1	491850	8
Chromosome_1	492150	22
Chromosome_1	492450	30
Chromosome_1	492750	10
Chromosome_1	493050	12
Chromosome_1	493350	0
Chromosome_1	493650	9
Chromosome_1	493950	9
Chromosome_1	494250	11
Chromosome_1	494550	14
Chromosome_1	494850	33
Chromosome_1	495150	17
Chromosome_1	495450	10
Chromosome_1	495750	12
Chromosome_1	496050	17
Chromosome_1	496350	38
Chromosome_1	496650	15
Chromosome_1	496950	7
Chromosome_1	497250	29
Chromosome_1	497550	7
Chromosome_1	497850	10
Chromosome_1	498150	117
Chromosome_1	498450	32
Chromosome_1	498750	33
Chromosome_1	499050	133
Chromosome_1	499350	123
Chromosome_1	499650	67
Chromosome_1	499950	254
Chromosome_1	500250	206
Chromosome_1	500550	82
Chromosome_1	500850	97
Chromosome_1	501150	338
Chromosome_1	501450	280
Chromosome_1	501750	71
Chromosome_1	502050	12
Chromosome_1	502350	36
Chromosome_1	502650	213
Chromosome_1	502950	59
Chromosome_1	503250	56
Chromosome_1	503550	117
Chromosome_1	503850	87
Chromosome_1	504150	46
Chromosome_1	504450	28
Chromosome_1	504750	20
Chromosome_1	505050	29
Chromosome_1	505350	49
Chromosome_1	505650	63
Chromosome_1	505950	93
Chromosome_1	506250	128
Chromosome_1	506550	48
Chromosome_1	506850	19
Chromosome_1	507150	5
Chromosome_1	507450	42
Chromosome_1	507750	373
Chromosome_1	508050	349
Chromosome_1	508350	50
Chromosome_1	508650	39
Chromosome_1	508950	36
Chromosome_1	509250	39
Chromosome_1	509550	24
Chromosome_1	509850	58
Chromosome_1	510150	152
Chromosome_1	510450	130
Chromosome_1	510750	203
Chromosome_1	511050	230
Chromosome_1	511350	49
Chromosome_1	511650	38
Chromosome_1	511950	45
Chromosome_1	512250	114
Chromosome_1	512550	117
Chromosome_1	512850	63
Chromosome_1	513150	49
Chromosome_1	513450	100
Chromosome_1	513750	68
Chromosome_1	514050	114
Chromosome_1	514350	63
Chromosome_1	514650	20
Chromosome_1	514950	76
Chromosome_1	515250	232
Chromosome_1	515550	501
Chromosome_1	515850	174
Chromosome_1	516150	153
Chromosome_1	516450	25
Chromosome_1	516750	22
Chromosome_1	517050	70
Chromosome_1	517350	667
Chromosome_1	517650	417
Chromosome_1	517950	231
Chromosome_1	518250	141
Chromosome_1	518550	250
Chromosome_1	518850	74
Chromosome_1	519150	231
Chromosome_1	519450	154
Chromosome_1	519750	160
Chromosome_1	520050	61
Chromosome_1	520350	32
Chromosome_1	520650	23
Chromosome_1	520950	38
Chromosome_1	521250	43
Chromosome_1	521550	444
Chromosome_1	521850	326
Chromosome_1	522150	104
Chromosome_1	522450	37
Chromosome_1	522750	45
Chromosome_1	523050	48
Chromosome_1	523350	103
Chromosome_1	523650	61
Chromosome_1	523950	188
Chromosome_1	524250	300
Chromosome_1	524550	82
Chromosome_1	524850	90
Chromosome_1	525150	108
Chromosome_1	525450	97
Chromosome_1	525750	92
Chromosome_1	526050	18
Chromosome_1	526350	30
Chromosome_1	526650	24
Chromosome_1	526950	25
Chromosome_1	527250	48
Chromosome_1	527550	25
Chromosome_1	527850	40
Chromosome_1	528150	134
Chromosome_1	528450	546
Chromosome_1	528750	98
Chromosome_1	529050	39
Chromosome_1	529350	72
Chromosome_1	529650	51
Chromosome_1	529950	27
Chromosome_1	530250	15
Chromosome_1	530550	26
Chromosome_1	530850	27
Chromosome_1	531150	25
Chromosome_1	531450	21
Chromosome_1	531750	57
Chromosome_1	532050	344
Chromosome_1	532350	156
Chromosome_1	532650	238
Chromosome_1	532950	26
Chromosome_1	533250	56
Chromosome_1	533550	94
Chromosome_1	533850	164
Chromosome_1	534150	558
Chromosome_1	534450	58
Chromosome_1	534750	65
Chromosome_1	535050	67
Chromosome_1	535350	74
Chromosome_1	535650	26
Chromosome_1	535950	35
Chromosome_1	536250	27
Chromosome_1	536550	19
Chromosome_1	536850	62
Chromosome_1	537150	32
Chromosome_1	537450	18
Chromosome_1	537750	116
Chromosome_1	538050	58
Chromosome_1	538350	22
Chromosome_1	538650	60
Chromosome_1	538950	65
Chromosome_1	539250	72
Chromosome_1	539550	70
Chromosome_1	539850	171
Chromosome_1	540150	58
Chromosome_1	540450	77
Chromosome_1	540750	72
Chromosome_1	541050	80
Chromosome_1	541350	36
Chromosome_1	541650	73
Chromosome_1	541950	100
Chromosome_1	542250	166
Chromosome_1	542550	94
Chromosome_1	542850	37
Chromosome_1	543150	22
Chromosome_1	543450	304
Chromosome_1	543750	122
Chromosome_1	544050	274
Chromosome_1	544350	308
Chromosome_1	544650	66
Chromosome_1	544950	181
Chromosome_1	545250	62
Chromosome_1	545550	21
Chromosome_1	545850	25
Chromosome_1	546150	150
Chromosome_1	546450	120
Chromosome_1	546750	119
Chromosome_1	547050	47
Chromosome_1	547350	69
Chromosome_1	547650	78
Chromosome_1	547950	88
Chromosome_1	548250	45
Chromosome_1	548550	238
Chromosome_1	548850	165
Chromosome_1	549150	170
Chromosome_1	549450	238
Chromosome_1	549750	129
Chromosome_1	550050	79
Chromosome_1	550350	90
Chromosome_1	550650	51
Chromosome_1	550950	72
Chromosome_1	551250	76
Chromosome_1	551550	73
Chromosome_1	551850	18
Chromosome_1	552150	19
Chromosome_1	552450	38
Chromosome_1	552750	62
Chromosome_1	553050	26
Chromosome_1	553350	47
Chromosome_1	553650	289
Chromosome_1	553950	381
Chromosome_1	554250	287
Chromosome_1	554550	28
Chromosome_1	554850	18
Chromosome_1	555150	31
Chromosome_1	555450	8
Chromosome_1	555750	11
Chromosome_1	556050	10
Chromosome_1	556350	21
Chromosome_1	556650	42
Chromosome_1	556950	33
Chromosome_1	557250	205
Chromosome_1	557550	56
Chromosome_1	557850	40
Chromosome_1	558150	29
Chromosome_1	558450	11
Chromosome_1	558750	24
Chromosome_1	559050	166
Chromosome_1	559350	155
Chromosome_1	559650	302
Chromosome_1	559950	629
Chromosome_1	560250	153
Chromosome_1	560550	243
Chromosome_1	560850	224
Chromosome_1	561150	274
Chromosome_1	561450	197
Chromosome_1	561750	199
Chromosome_1	562050	641
Chromosome_1	562350	332
Chromosome_1	562650	18
Chromosome_1	562950	24
Chromosome_1	563250	11
Chromosome_1	563550	54
Chromosome_1	563850	17
Chromosome_1	564150	8
Chromosome_1	564450	9
Chromosome_1	564750	49
Chromosome_1	565050	21
Chromosome_1	565350	9
Chromosome_1	565650	11
Chromosome_1	565950	14
Chromosome_1	566250	58
Chromosome_1	566550	32
Chromosome_1	566850	27
Chromosome_1	567150	52
Chromosome_1	567450	21
Chromosome_1	567750	25
Chromosome_1	568050	29
Chromosome_1	568350	36
Chromosome_1	568650	19
Chromosome_1	568950	10
Chromosome_1	569250	36
Chromosome_1	569550	25
Chromosome_1	569850	45
Chromosome_1	570150	102
Chromosome_1	570450	45
Chromosome_1	570750	116
Chromosome_1	571050	36
Chromosome_1	571350	143
Chromosome_1	571650	170
Chromosome_1	571950	40
Chromosome_1	572250	36
Chromosome_1	572550	79
Chromosome_1	572850	176
Chromosome_1	573150	65
Chromosome_1	573450	122
Chromosome_1	573750	13
Chromosome_1	574050	18
Chromosome_1	574350	149
Chromosome_1	574650	100
Chromosome_1	574950	215
Chromosome_1	575250	85
Chromosome_1	575550	84
Chromosome_1	575850	157
Chromosome_1	576150	220
Chromosome_1	576450	689
Chromosome_1	576750	433
Chromosome_1	577050	116
Chromosome_1	577350	67
Chromosome_1	577650	67
Chromosome_1	577950	127
Chromosome_1	578250	51
Chromosome_1	578550	30
Chromosome_1	578850	346
Chromosome_1	579150	67
Chromosome_1	579450	42
Chromosome_1	579750	83
Chromosome_1	580050	51
Chromosome_1	580350	95
Chromosome_1	580650	97
Chromosome_1	580950	76
Chromosome_1	581250	95
Chromosome_1	581550	63
Chromosome_1	581850	25
Chromosome_1	582150	19
Chromosome_1	582450	20
Chromosome_1	582750	48
Chromosome_1	583050	32
Chromosome_1	583350	17
Chromosome_1	583650	12
Chromosome_1	583950	6
Chromosome_1	584250	13
Chromosome_1	584550	170
Chromosome_1	584850	122
Chromosome_1	585150	56
Chromosome_1	585450	19
Chromosome_1	585750	14
Chromosome_1	586050	44
Chromosome_1	586350	22
Chromosome_1	586650	16
Chromosome_1	586950	29
Chromosome_1	587250	33
Chromosome_1	587550	43
Chromosome_1	587850	21
Chromosome_1	588150	12
Chromosome_1	588450	11
Chromosome_1	588750	25
Chromosome_1	589050	57
Chromosome_1	589350	22
Chromosome_1	589650	109
Chromosome_1	589950	89
Chromosome_1	590250	32
Chromosome_1	590550	39
Chromosome_1	590850	62
Chromosome_1	591150	84
Chromosome_1	591450	36
Chromosome_1	591750	75
Chromosome_1	592050	27
Chromosome_1	592350	13
Chromosome_1	592650	24
Chromosome_1	592950	30
Chromosome_1	593250	52
Chromosome_1	593550	22
Chromosome_1	593850	45
Chromosome_1	594150	95
Chromosome_1	594450	36
Chromosome_1	594750	62
Chromosome_1	595050	67
Chromosome_1	595350	115
Chromosome_1	595650	120
Chromosome_1	595950	385
Chromosome_1	596250	214
Chromosome_1	596550	193
Chromosome_1	596850	175
Chromosome_1	597150	314
Chromosome_1	597450	109
Chromosome_1	597750	53
Chromosome_1	598050	16
Chromosome_1	598350	36
Chromosome_1	598650	23
Chromosome_1	598950	24
Chromosome_1	599250	13
Chromosome_1	599550	15
[truncated: 39,913 more rows]

## Sheet: BAY126_reverse
chro	pos	count
Chromosome_1	150	3
Chromosome_1	450	57
Chromosome_1	750	65
Chromosome_1	1050	59
Chromosome_1	1350	83
Chromosome_1	1650	61
Chromosome_1	1950	48
Chromosome_1	2250	79
Chromosome_1	2550	193
Chromosome_1	2850	89
Chromosome_1	3150	56
Chromosome_1	3450	62
Chromosome_1	3750	26
Chromosome_1	4050	124
Chromosome_1	4350	109
Chromosome_1	4650	174
Chromosome_1	4950	185
Chromosome_1	5250	111
Chromosome_1	5550	61
Chromosome_1	5850	21
Chromosome_1	6150	15
Chromosome_1	6450	22
Chromosome_1	6750	19
Chromosome_1	7050	39
Chromosome_1	7350	189
Chromosome_1	7650	67
Chromosome_1	7950	63
Chromosome_1	8250	269
Chromosome_1	8550	241
Chromosome_1	8850	99
Chromosome_1	9150	89
Chromosome_1	9450	158
Chromosome_1	9750	80
Chromosome_1	10050	27
Chromosome_1	10350	28
Chromosome_1	10650	48
Chromosome_1	10950	158
Chromosome_1	11250	124
Chromosome_1	11550	69
Chromosome_1	11850	38
Chromosome_1	12150	153
Chromosome_1	12450	159
Chromosome_1	12750	110
Chromosome_1	13050	61
Chromosome_1	13350	46
Chromosome_1	13650	319
Chromosome_1	13950	56
Chromosome_1	14250	119
Chromosome_1	14550	187
Chromosome_1	14850	29
Chromosome_1	15150	19
Chromosome_1	15450	17
Chromosome_1	15750	23
Chromosome_1	16050	132
Chromosome_1	16350	138
Chromosome_1	16650	106
Chromosome_1	16950	53
Chromosome_1	17250	63
Chromosome_1	17550	119
Chromosome_1	17850	76
Chromosome_1	18150	40
Chromosome_1	18450	339
Chromosome_1	18750	33
Chromosome_1	19050	19
Chromosome_1	19350	11
Chromosome_1	19650	9
Chromosome_1	19950	5
Chromosome_1	20250	10
Chromosome_1	20550	34
Chromosome_1	20850	21
Chromosome_1	21150	65
Chromosome_1	21450	138
Chromosome_1	21750	117
Chromosome_1	22050	170
Chromosome_1	22350	395
Chromosome_1	22650	89
Chromosome_1	22950	152
Chromosome_1	23250	116
Chromosome_1	23550	85
Chromosome_1	23850	127
Chromosome_1	24150	40
Chromosome_1	24450	132
Chromosome_1	24750	262
Chromosome_1	25050	42
Chromosome_1	25350	115
Chromosome_1	25650	71
Chromosome_1	25950	30
Chromosome_1	26250	41
Chromosome_1	26550	108
Chromosome_1	26850	71
Chromosome_1	27150	248
Chromosome_1	27450	60
Chromosome_1	27750	67
Chromosome_1	28050	21
Chromosome_1	28350	22
Chromosome_1	28650	84
Chromosome_1	28950	77
Chromosome_1	29250	399
Chromosome_1	29550	346
Chromosome_1	29850	3
Chromosome_1	30150	218
Chromosome_1	30450	223
Chromosome_1	30750	156
Chromosome_1	31050	134
Chromosome_1	31350	16
Chromosome_1	31650	20
Chromosome_1	31950	16
Chromosome_1	32250	23
Chromosome_1	32550	146
Chromosome_1	32850	47
Chromosome_1	33150	135
Chromosome_1	33450	114
Chromosome_1	33750	46
Chromosome_1	34050	44
Chromosome_1	34350	77
Chromosome_1	34650	180
Chromosome_1	34950	108
Chromosome_1	35250	165
Chromosome_1	35550	84
Chromosome_1	35850	26
Chromosome_1	36150	60
Chromosome_1	36450	94
Chromosome_1	36750	175
Chromosome_1	37050	46
Chromosome_1	37350	138
Chromosome_1	37650	73
Chromosome_1	37950	142
Chromosome_1	38250	109
Chromosome_1	38550	55
Chromosome_1	38850	243
Chromosome_1	39150	49
Chromosome_1	39450	86
Chromosome_1	39750	213
Chromosome_1	40050	204
Chromosome_1	40350	72
Chromosome_1	40650	65
Chromosome_1	40950	33
Chromosome_1	41250	15
Chromosome_1	41550	31
Chromosome_1	41850	15
Chromosome_1	42150	13
Chromosome_1	42450	8
Chromosome_1	42750	10
Chromosome_1	43050	21
Chromosome_1	43350	29
Chromosome_1	43650	46
Chromosome_1	43950	54
Chromosome_1	44250	232
Chromosome_1	44550	334
Chromosome_1	44850	227
Chromosome_1	45150	32
Chromosome_1	45450	133
Chromosome_1	45750	326
Chromosome_1	46050	135
Chromosome_1	46350	36
Chromosome_1	46650	57
Chromosome_1	46950	37
Chromosome_1	47250	54
Chromosome_1	47550	37
Chromosome_1	47850	32
Chromosome_1	48150	46
Chromosome_1	48450	18
Chromosome_1	48750	40
Chromosome_1	49050	236
Chromosome_1	49350	357
Chromosome_1	49650	508
Chromosome_1	49950	286
Chromosome_1	50250	386
Chromosome_1	50550	263
Chromosome_1	50850	35
Chromosome_1	51150	67
Chromosome_1	51450	122
Chromosome_1	51750	128
Chromosome_1	52050	21
Chromosome_1	52350	99
Chromosome_1	52650	397
Chromosome_1	52950	426
Chromosome_1	53250	568
Chromosome_1	53550	230
Chromosome_1	53850	75
Chromosome_1	54150	27
Chromosome_1	54450	32
Chromosome_1	54750	16
Chromosome_1	55050	34
Chromosome_1	55350	143
Chromosome_1	55650	387
Chromosome_1	55950	353
Chromosome_1	56250	271
Chromosome_1	56550	142
Chromosome_1	56850	52
Chromosome_1	57150	49
Chromosome_1	57450	61
Chromosome_1	57750	58
Chromosome_1	58050	72
Chromosome_1	58350	21
Chromosome_1	58650	22
Chromosome_1	58950	21
Chromosome_1	59250	26
Chromosome_1	59550	246
Chromosome_1	59850	50
Chromosome_1	60150	58
Chromosome_1	60450	23
Chromosome_1	60750	15
Chromosome_1	61050	24
Chromosome_1	61350	43
Chromosome_1	61650	78
Chromosome_1	61950	93
Chromosome_1	62250	150
Chromosome_1	62550	93
Chromosome_1	62850	111
Chromosome_1	63150	83
Chromosome_1	63450	88
Chromosome_1	63750	183
Chromosome_1	64050	102
Chromosome_1	64350	146
Chromosome_1	64650	127
Chromosome_1	64950	59
Chromosome_1	65250	69
Chromosome_1	65550	111
Chromosome_1	65850	62
Chromosome_1	66150	141
Chromosome_1	66450	54
Chromosome_1	66750	69
Chromosome_1	67050	142
Chromosome_1	67350	53
Chromosome_1	67650	37
Chromosome_1	67950	49
Chromosome_1	68250	281
Chromosome_1	68550	230
Chromosome_1	68850	168
Chromosome_1	69150	271
Chromosome_1	69450	400
Chromosome_1	69750	198
Chromosome_1	70050	86
Chromosome_1	70350	95
Chromosome_1	70650	141
Chromosome_1	70950	77
Chromosome_1	71250	18
Chromosome_1	71550	26
Chromosome_1	71850	67
Chromosome_1	72150	157
Chromosome_1	72450	154
Chromosome_1	72750	189
Chromosome_1	73050	208
Chromosome_1	73350	22
Chromosome_1	73650	37
Chromosome_1	73950	65
Chromosome_1	74250	39
Chromosome_1	74550	27
Chromosome_1	74850	55
Chromosome_1	75150	61
Chromosome_1	75450	35
Chromosome_1	75750	155
Chromosome_1	76050	159
Chromosome_1	76350	16
Chromosome_1	76650	47
Chromosome_1	76950	201
Chromosome_1	77250	149
Chromosome_1	77550	159
Chromosome_1	77850	98
Chromosome_1	78150	14
Chromosome_1	78450	29
Chromosome_1	78750	50
Chromosome_1	79050	109
Chromosome_1	79350	400
Chromosome_1	79650	341
Chromosome_1	79950	31
Chromosome_1	80250	56
Chromosome_1	80550	24
Chromosome_1	80850	83
Chromosome_1	81150	55
Chromosome_1	81450	42
Chromosome_1	81750	26
Chromosome_1	82050	233
Chromosome_1	82350	48
Chromosome_1	82650	226
Chromosome_1	82950	330
Chromosome_1	83250	224
Chromosome_1	83550	82
Chromosome_1	83850	50
Chromosome_1	84150	195
Chromosome_1	84450	89
Chromosome_1	84750	39
Chromosome_1	85050	106
Chromosome_1	85350	23
Chromosome_1	85650	13
Chromosome_1	85950	25
Chromosome_1	86250	37
Chromosome_1	86550	27
Chromosome_1	86850	20
Chromosome_1	87150	116
Chromosome_1	87450	48
Chromosome_1	87750	160
Chromosome_1	88050	273
Chromosome_1	88350	64
Chromosome_1	88650	71
Chromosome_1	88950	36
Chromosome_1	89250	20
Chromosome_1	89550	86
Chromosome_1	89850	23
Chromosome_1	90150	85
Chromosome_1	90450	112
Chromosome_1	90750	149
Chromosome_1	91050	100
Chromosome_1	91350	233
Chromosome_1	91650	185
Chromosome_1	91950	78
Chromosome_1	92250	9
Chromosome_1	92550	55
Chromosome_1	92850	34
Chromosome_1	93150	43
Chromosome_1	93450	67
Chromosome_1	93750	52
Chromosome_1	94050	81
Chromosome_1	94350	73
Chromosome_1	94650	35
Chromosome_1	94950	40
Chromosome_1	95250	28
Chromosome_1	95550	32
Chromosome_1	95850	117
Chromosome_1	96150	43
Chromosome_1	96450	104
Chromosome_1	96750	62
Chromosome_1	97050	240
Chromosome_1	97350	93
Chromosome_1	97650	22
Chromosome_1	97950	0
Chromosome_1	98250	14
Chromosome_1	98550	86
Chromosome_1	98850	93
Chromosome_1	99150	97
Chromosome_1	99450	35
Chromosome_1	99750	167
Chromosome_1	100050	142
Chromosome_1	100350	61
Chromosome_1	100650	103
Chromosome_1	100950	383
Chromosome_1	101250	296
Chromosome_1	101550	77
Chromosome_1	101850	25
Chromosome_1	102150	42
Chromosome_1	102450	24
Chromosome_1	102750	25
Chromosome_1	103050	43
Chromosome_1	103350	24
Chromosome_1	103650	25
Chromosome_1	103950	24
Chromosome_1	104250	77
Chromosome_1	104550	71
Chromosome_1	104850	59
Chromosome_1	105150	27
Chromosome_1	105450	82
Chromosome_1	105750	71
Chromosome_1	106050	52
Chromosome_1	106350	34
Chromosome_1	106650	38
Chromosome_1	106950	29
Chromosome_1	107250	124
Chromosome_1	107550	301
Chromosome_1	107850	260
Chromosome_1	108150	203
Chromosome_1	108450	116
Chromosome_1	108750	40
Chromosome_1	109050	48
Chromosome_1	109350	73
Chromosome_1	109650	22
Chromosome_1	109950	57
Chromosome_1	110250	65
Chromosome_1	110550	17
Chromosome_1	110850	22
Chromosome_1	111150	39
Chromosome_1	111450	21
Chromosome_1	111750	33
Chromosome_1	112050	51
Chromosome_1	112350	84
Chromosome_1	112650	36
Chromosome_1	112950	39
Chromosome_1	113250	77
Chromosome_1	113550	101
Chromosome_1	113850	115
Chromosome_1	114150	460
Chromosome_1	114450	276
Chromosome_1	114750	983
Chromosome_1	115050	371
Chromosome_1	115350	460
Chromosome_1	115650	790
Chromosome_1	115950	525
Chromosome_1	116250	103
Chromosome_1	116550	95
Chromosome_1	116850	170
Chromosome_1	117150	326
Chromosome_1	117450	235
Chromosome_1	117750	156
Chromosome_1	118050	159
Chromosome_1	118350	52
Chromosome_1	118650	68
Chromosome_1	118950	218
Chromosome_1	119250	64
Chromosome_1	119550	28
Chromosome_1	119850	167
Chromosome_1	120150	92
Chromosome_1	120450	22
Chromosome_1	120750	21
Chromosome_1	121050	13
Chromosome_1	121350	10
Chromosome_1	121650	18
Chromosome_1	121950	21
Chromosome_1	122250	34
Chromosome_1	122550	37
Chromosome_1	122850	42
Chromosome_1	123150	60
Chromosome_1	123450	46
Chromosome_1	123750	87
Chromosome_1	124050	84
Chromosome_1	124350	52
Chromosome_1	124650	67
Chromosome_1	124950	153
Chromosome_1	125250	1154
Chromosome_1	125550	110
Chromosome_1	125850	22
Chromosome_1	126150	132
Chromosome_1	126450	193
Chromosome_1	126750	114
Chromosome_1	127050	141
Chromosome_1	127350	143
Chromosome_1	127650	79
Chromosome_1	127950	54
Chromosome_1	128250	57
Chromosome_1	128550	37
Chromosome_1	128850	78
Chromosome_1	129150	253
Chromosome_1	129450	61
Chromosome_1	129750	38
Chromosome_1	130050	63
Chromosome_1	130350	90
Chromosome_1	130650	202
Chromosome_1	130950	197
Chromosome_1	131250	80
Chromosome_1	131550	87
Chromosome_1	131850	79
Chromosome_1	132150	106
Chromosome_1	132450	185
Chromosome_1	132750	57
Chromosome_1	133050	76
Chromosome_1	133350	136
Chromosome_1	133650	67
Chromosome_1	133950	118
Chromosome_1	134250	15
Chromosome_1	134550	98
Chromosome_1	134850	160
Chromosome_1	135150	81
Chromosome_1	135450	29
Chromosome_1	135750	16
Chromosome_1	136050	37
Chromosome_1	136350	397
Chromosome_1	136650	236
Chromosome_1	136950	170
Chromosome_1	137250	271
Chromosome_1	137550	453
Chromosome_1	137850	246
Chromosome_1	138150	196
Chromosome_1	138450	73
Chromosome_1	138750	165
Chromosome_1	139050	167
Chromosome_1	139350	80
Chromosome_1	139650	110
Chromosome_1	139950	69
Chromosome_1	140250	48
Chromosome_1	140550	23
Chromosome_1	140850	13
Chromosome_1	141150	19
Chromosome_1	141450	20
Chromosome_1	141750	41
Chromosome_1	142050	21
Chromosome_1	142350	48
Chromosome_1	142650	348
Chromosome_1	142950	135
Chromosome_1	143250	331
Chromosome_1	143550	323
Chromosome_1	143850	184
Chromosome_1	144150	170
Chromosome_1	144450	220
Chromosome_1	144750	311
Chromosome_1	145050	14
Chromosome_1	145350	22
Chromosome_1	145650	23
Chromosome_1	145950	6
Chromosome_1	146250	50
Chromosome_1	146550	87
Chromosome_1	146850	50
Chromosome_1	147150	37
Chromosome_1	147450	77
Chromosome_1	147750	51
Chromosome_1	148050	61
Chromosome_1	148350	88
Chromosome_1	148650	87
Chromosome_1	148950	44
Chromosome_1	149250	15
Chromosome_1	149550	88
Chromosome_1	149850	97
Chromosome_1	150150	141
Chromosome_1	150450	59
Chromosome_1	150750	165
Chromosome_1	151050	240
Chromosome_1	151350	212
Chromosome_1	151650	229
Chromosome_1	151950	165
Chromosome_1	152250	93
Chromosome_1	152550	170
Chromosome_1	152850	623
Chromosome_1	153150	77
Chromosome_1	153450	115
Chromosome_1	153750	75
Chromosome_1	154050	115
Chromosome_1	154350	113
Chromosome_1	154650	89
Chromosome_1	154950	58
Chromosome_1	155250	71
Chromosome_1	155550	126
Chromosome_1	155850	142
Chromosome_1	156150	187
Chromosome_1	156450	33
Chromosome_1	156750	40
Chromosome_1	157050	39
Chromosome_1	157350	55
Chromosome_1	157650	84
Chromosome_1	157950	7
Chromosome_1	158250	18
Chromosome_1	158550	40
Chromosome_1	158850	172
Chromosome_1	159150	79
Chromosome_1	159450	24
Chromosome_1	159750	44
Chromosome_1	160050	22
Chromosome_1	160350	46
Chromosome_1	160650	43
Chromosome_1	160950	119
Chromosome_1	161250	120
Chromosome_1	161550	93
Chromosome_1	161850	69
Chromosome_1	162150	16
Chromosome_1	162450	48
Chromosome_1	162750	86
Chromosome_1	163050	246
Chromosome_1	163350	30
Chromosome_1	163650	81
Chromosome_1	163950	61
Chromosome_1	164250	42
Chromosome_1	164550	120
Chromosome_1	164850	122
Chromosome_1	165150	69
Chromosome_1	165450	40
Chromosome_1	165750	76
Chromosome_1	166050	104
Chromosome_1	166350	18
Chromosome_1	166650	21
Chromosome_1	166950	60
Chromosome_1	167250	69
Chromosome_1	167550	68
Chromosome_1	167850	136
Chromosome_1	168150	156
Chromosome_1	168450	20
Chromosome_1	168750	21
Chromosome_1	169050	47
Chromosome_1	169350	104
Chromosome_1	169650	144
Chromosome_1	169950	16
Chromosome_1	170250	72
Chromosome_1	170550	33
Chromosome_1	170850	47
Chromosome_1	171150	155
Chromosome_1	171450	62
Chromosome_1	171750	101
Chromosome_1	172050	105
Chromosome_1	172350	66
Chromosome_1	172650	24
Chromosome_1	172950	39
Chromosome_1	173250	51
Chromosome_1	173550	62
Chromosome_1	173850	78
Chromosome_1	174150	86
Chromosome_1	174450	110
Chromosome_1	174750	39
Chromosome_1	175050	23
Chromosome_1	175350	75
Chromosome_1	175650	53
Chromosome_1	175950	305
Chromosome_1	176250	261
Chromosome_1	176550	224
Chromosome_1	176850	25
Chromosome_1	177150	42
Chromosome_1	177450	106
Chromosome_1	177750	112
Chromosome_1	178050	45
Chromosome_1	178350	22
Chromosome_1	178650	93
Chromosome_1	178950	128
Chromosome_1	179250	168
Chromosome_1	179550	185
Chromosome_1	179850	149
Chromosome_1	180150	67
Chromosome_1	180450	34
Chromosome_1	180750	38
Chromosome_1	181050	63
Chromosome_1	181350	78
Chromosome_1	181650	25
Chromosome_1	181950	57
Chromosome_1	182250	72
Chromosome_1	182550	38
Chromosome_1	182850	21
Chromosome_1	183150	17
Chromosome_1	183450	29
Chromosome_1	183750	13
Chromosome_1	184050	25
Chromosome_1	184350	35
Chromosome_1	184650	23
Chromosome_1	184950	49
Chromosome_1	185250	18
Chromosome_1	185550	41
Chromosome_1	185850	27
Chromosome_1	186150	20
Chromosome_1	186450	16
Chromosome_1	186750	4
Chromosome_1	187050	47
Chromosome_1	187350	35
Chromosome_1	187650	39
Chromosome_1	187950	54
Chromosome_1	188250	21
Chromosome_1	188550	35
Chromosome_1	188850	8
Chromosome_1	189150	46
Chromosome_1	189450	29
Chromosome_1	189750	75
Chromosome_1	190050	136
Chromosome_1	190350	46
Chromosome_1	190650	48
Chromosome_1	190950	40
Chromosome_1	191250	156
Chromosome_1	191550	227
Chromosome_1	191850	135
Chromosome_1	192150	9
Chromosome_1	192450	19
Chromosome_1	192750	17
Chromosome_1	193050	18
Chromosome_1	193350	10
Chromosome_1	193650	8
Chromosome_1	193950	23
Chromosome_1	194250	17
Chromosome_1	194550	90
Chromosome_1	194850	74
Chromosome_1	195150	35
Chromosome_1	195450	34
Chromosome_1	195750	30
Chromosome_1	196050	25
Chromosome_1	196350	9
Chromosome_1	196650	41
Chromosome_1	196950	7
Chromosome_1	197250	16
Chromosome_1	197550	25
Chromosome_1	197850	37
Chromosome_1	198150	46
Chromosome_1	198450	123
Chromosome_1	198750	111
Chromosome_1	199050	16
Chromosome_1	199350	10
Chromosome_1	199650	168
Chromosome_1	199950	124
Chromosome_1	200250	141
Chromosome_1	200550	149
Chromosome_1	200850	110
Chromosome_1	201150	812
Chromosome_1	201450	615
Chromosome_1	201750	81
Chromosome_1	202050	22
Chromosome_1	202350	50
Chromosome_1	202650	100
Chromosome_1	202950	36
Chromosome_1	203250	104
Chromosome_1	203550	187
Chromosome_1	203850	423
Chromosome_1	204150	342
Chromosome_1	204450	210
Chromosome_1	204750	286
Chromosome_1	205050	1330
Chromosome_1	205350	851
Chromosome_1	205650	283
Chromosome_1	205950	293
Chromosome_1	206250	645
Chromosome_1	206550	244
Chromosome_1	206850	75
Chromosome_1	207150	54
Chromosome_1	207450	88
Chromosome_1	207750	100
Chromosome_1	208050	124
Chromosome_1	208350	145
Chromosome_1	208650	300
Chromosome_1	208950	109
Chromosome_1	209250	18
Chromosome_1	209550	123
Chromosome_1	209850	81
Chromosome_1	210150	106
Chromosome_1	210450	155
Chromosome_1	210750	42
Chromosome_1	211050	153
Chromosome_1	211350	128
Chromosome_1	211650	154
Chromosome_1	211950	59
Chromosome_1	212250	38
Chromosome_1	212550	106
Chromosome_1	212850	83
Chromosome_1	213150	78
Chromosome_1	213450	64
Chromosome_1	213750	39
Chromosome_1	214050	46
Chromosome_1	214350	141
Chromosome_1	214650	180
Chromosome_1	214950	136
Chromosome_1	215250	334
Chromosome_1	215550	757
Chromosome_1	215850	379
Chromosome_1	216150	599
Chromosome_1	216450	849
Chromosome_1	216750	558
Chromosome_1	217050	221
Chromosome_1	217350	443
Chromosome_1	217650	480
Chromosome_1	217950	800
Chromosome_1	218250	680
Chromosome_1	218550	34
Chromosome_1	218850	107
Chromosome_1	219150	62
Chromosome_1	219450	68
Chromosome_1	219750	436
Chromosome_1	220050	136
Chromosome_1	220350	124
Chromosome_1	220650	193
Chromosome_1	220950	149
Chromosome_1	221250	254
Chromosome_1	221550	161
Chromosome_1	221850	21
Chromosome_1	222150	25
Chromosome_1	222450	41
Chromosome_1	222750	66
Chromosome_1	223050	41
Chromosome_1	223350	47
Chromosome_1	223650	92
Chromosome_1	223950	145
Chromosome_1	224250	24
Chromosome_1	224550	45
Chromosome_1	224850	34
Chromosome_1	225150	17
Chromosome_1	225450	14
Chromosome_1	225750	22
Chromosome_1	226050	50
Chromosome_1	226350	102
Chromosome_1	226650	52
Chromosome_1	226950	115
Chromosome_1	227250	17
Chromosome_1	227550	29
Chromosome_1	227850	89
Chromosome_1	228150	61
Chromosome_1	228450	25
Chromosome_1	228750	17
Chromosome_1	229050	10
Chromosome_1	229350	23
Chromosome_1	229650	90
Chromosome_1	229950	64
Chromosome_1	230250	15
Chromosome_1	230550	28
Chromosome_1	230850	21
Chromosome_1	231150	63
Chromosome_1	231450	180
Chromosome_1	231750	240
Chromosome_1	232050	38
Chromosome_1	232350	147
Chromosome_1	232650	93
Chromosome_1	232950	57
Chromosome_1	233250	101
Chromosome_1	233550	33
Chromosome_1	233850	23
Chromosome_1	234150	7
Chromosome_1	234450	12
Chromosome_1	234750	12
Chromosome_1	235050	30
Chromosome_1	235350	9
Chromosome_1	235650	5
Chromosome_1	235950	17
Chromosome_1	236250	56
Chromosome_1	236550	29
Chromosome_1	236850	13
Chromosome_1	237150	14
Chromosome_1	237450	8
Chromosome_1	237750	9
Chromosome_1	238050	8
Chromosome_1	238350	54
Chromosome_1	238650	152
Chromosome_1	238950	42
Chromosome_1	239250	318
Chromosome_1	239550	229
Chromosome_1	239850	16
Chromosome_1	240150	95
Chromosome_1	240450	179
Chromosome_1	240750	138
Chromosome_1	241050	131
Chromosome_1	241350	56
Chromosome_1	241650	70
Chromosome_1	241950	75
Chromosome_1	242250	51
Chromosome_1	242550	32
Chromosome_1	242850	36
Chromosome_1	243150	18
Chromosome_1	243450	77
Chromosome_1	243750	66
Chromosome_1	244050	19
Chromosome_1	244350	39
Chromosome_1	244650	55
Chromosome_1	244950	95
Chromosome_1	245250	42
Chromosome_1	245550	26
Chromosome_1	245850	56
Chromosome_1	246150	71
Chromosome_1	246450	74
Chromosome_1	246750	18
Chromosome_1	247050	37
Chromosome_1	247350	47
Chromosome_1	247650	114
Chromosome_1	247950	267
Chromosome_1	248250	174
Chromosome_1	248550	74
Chromosome_1	248850	103
Chromosome_1	249150	179
Chromosome_1	249450	51
Chromosome_1	249750	69
Chromosome_1	250050	120
Chromosome_1	250350	233
Chromosome_1	250650	226
Chromosome_1	250950	139
Chromosome_1	251250	89
Chromosome_1	251550	38
Chromosome_1	251850	65
Chromosome_1	252150	55
Chromosome_1	252450	21
Chromosome_1	252750	27
Chromosome_1	253050	20
Chromosome_1	253350	10
Chromosome_1	253650	13
Chromosome_1	253950	18
Chromosome_1	254250	15
Chromosome_1	254550	38
Chromosome_1	254850	48
Chromosome_1	255150	286
Chromosome_1	255450	419
Chromosome_1	255750	86
Chromosome_1	256050	62
Chromosome_1	256350	131
Chromosome_1	256650	61
Chromosome_1	256950	73
Chromosome_1	257250	198
Chromosome_1	257550	20
Chromosome_1	257850	24
Chromosome_1	258150	99
Chromosome_1	258450	182
Chromosome_1	258750	404
Chromosome_1	259050	257
Chromosome_1	259350	39
Chromosome_1	259650	65
Chromosome_1	259950	170
Chromosome_1	260250	106
Chromosome_1	260550	224
Chromosome_1	260850	209
Chromosome_1	261150	204
Chromosome_1	261450	351
Chromosome_1	261750	271
Chromosome_1	262050	174
Chromosome_1	262350	121
Chromosome_1	262650	138
Chromosome_1	262950	184
Chromosome_1	263250	262
Chromosome_1	263550	143
Chromosome_1	263850	139
Chromosome_1	264150	147
Chromosome_1	264450	306
Chromosome_1	264750	241
Chromosome_1	265050	136
Chromosome_1	265350	127
Chromosome_1	265650	199
Chromosome_1	265950	223
Chromosome_1	266250	182
Chromosome_1	266550	104
Chromosome_1	266850	156
Chromosome_1	267150	283
Chromosome_1	267450	131
Chromosome_1	267750	85
Chromosome_1	268050	103
Chromosome_1	268350	63
Chromosome_1	268650	100
Chromosome_1	268950	131
Chromosome_1	269250	44
Chromosome_1	269550	48
Chromosome_1	269850	86
Chromosome_1	270150	85
Chromosome_1	270450	79
Chromosome_1	270750	43
Chromosome_1	271050	35
Chromosome_1	271350	30
Chromosome_1	271650	47
Chromosome_1	271950	35
Chromosome_1	272250	46
Chromosome_1	272550	20
Chromosome_1	272850	23
Chromosome_1	273150	236
Chromosome_1	273450	52
Chromosome_1	273750	53
Chromosome_1	274050	12
Chromosome_1	274350	33
Chromosome_1	274650	26
Chromosome_1	274950	87
Chromosome_1	275250	206
Chromosome_1	275550	110
Chromosome_1	275850	56
Chromosome_1	276150	110
Chromosome_1	276450	207
Chromosome_1	276750	504
Chromosome_1	277050	112
Chromosome_1	277350	99
Chromosome_1	277650	59
Chromosome_1	277950	49
Chromosome_1	278250	27
Chromosome_1	278550	84
Chromosome_1	278850	236
Chromosome_1	279150	102
Chromosome_1	279450	50
Chromosome_1	279750	20
Chromosome_1	280050	35
Chromosome_1	280350	33
Chromosome_1	280650	32
Chromosome_1	280950	36
Chromosome_1	281250	24
Chromosome_1	281550	69
Chromosome_1	281850	136
Chromosome_1	282150	52
Chromosome_1	282450	58
Chromosome_1	282750	82
Chromosome_1	283050	52
Chromosome_1	283350	16
Chromosome_1	283650	10
Chromosome_1	283950	42
Chromosome_1	284250	38
Chromosome_1	284550	129
Chromosome_1	284850	66
Chromosome_1	285150	18
Chromosome_1	285450	15
Chromosome_1	285750	13
Chromosome_1	286050	20
Chromosome_1	286350	35
Chromosome_1	286650	28
Chromosome_1	286950	21
Chromosome_1	287250	27
Chromosome_1	287550	14
Chromosome_1	287850	8
Chromosome_1	288150	8
Chromosome_1	288450	15
Chromosome_1	288750	9
Chromosome_1	289050	62
Chromosome_1	289350	109
Chromosome_1	289650	67
Chromosome_1	289950	40
Chromosome_1	290250	139
Chromosome_1	290550	71
Chromosome_1	290850	13
Chromosome_1	291150	58
Chromosome_1	291450	154
Chromosome_1	291750	147
Chromosome_1	292050	85
Chromosome_1	292350	18
Chromosome_1	292650	8
Chromosome_1	292950	15
Chromosome_1	293250	8
Chromosome_1	293550	18
Chromosome_1	293850	18
Chromosome_1	294150	30
Chromosome_1	294450	34
Chromosome_1	294750	67
Chromosome_1	295050	30
Chromosome_1	295350	26
Chromosome_1	295650	117
Chromosome_1	295950	103
Chromosome_1	296250	38
Chromosome_1	296550	49
Chromosome_1	296850	49
Chromosome_1	297150	38
Chromosome_1	297450	16
Chromosome_1	297750	36
Chromosome_1	298050	71
Chromosome_1	298350	27
Chromosome_1	298650	207
Chromosome_1	298950	187
Chromosome_1	299250	51
Chromosome_1	299550	36
Chromosome_1	299850	29
Chromosome_1	300150	23
Chromosome_1	300450	48
Chromosome_1	300750	50
Chromosome_1	301050	78
Chromosome_1	301350	246
Chromosome_1	301650	261
Chromosome_1	301950	183
Chromosome_1	302250	439
Chromosome_1	302550	114
Chromosome_1	302850	261
Chromosome_1	303150	93
Chromosome_1	303450	26
Chromosome_1	303750	78
Chromosome_1	304050	90
Chromosome_1	304350	138
Chromosome_1	304650	54
Chromosome_1	304950	243
Chromosome_1	305250	220
Chromosome_1	305550	113
Chromosome_1	305850	66
Chromosome_1	306150	275
Chromosome_1	306450	196
Chromosome_1	306750	46
Chromosome_1	307050	48
Chromosome_1	307350	53
Chromosome_1	307650	107
Chromosome_1	307950	32
Chromosome_1	308250	21
Chromosome_1	308550	14
Chromosome_1	308850	6
Chromosome_1	309150	11
Chromosome_1	309450	8
Chromosome_1	309750	109
Chromosome_1	310050	41
Chromosome_1	310350	3
Chromosome_1	310650	8
Chromosome_1	310950	15
Chromosome_1	311250	13
Chromosome_1	311550	64
Chromosome_1	311850	64
Chromosome_1	312150	72
Chromosome_1	312450	167
Chromosome_1	312750	55
Chromosome_1	313050	111
Chromosome_1	313350	65
Chromosome_1	313650	97
Chromosome_1	313950	72
Chromosome_1	314250	38
Chromosome_1	314550	27
Chromosome_1	314850	29
Chromosome_1	315150	14
Chromosome_1	315450	105
Chromosome_1	315750	52
Chromosome_1	316050	40
Chromosome_1	316350	17
Chromosome_1	316650	35
Chromosome_1	316950	37
Chromosome_1	317250	14
Chromosome_1	317550	10
Chromosome_1	317850	12
Chromosome_1	318150	19
Chromosome_1	318450	11
Chromosome_1	318750	57
Chromosome_1	319050	42
Chromosome_1	319350	16
Chromosome_1	319650	36
Chromosome_1	319950	27
Chromosome_1	320250	41
Chromosome_1	320550	42
Chromosome_1	320850	55
Chromosome_1	321150	72
Chromosome_1	321450	16
Chromosome_1	321750	43
Chromosome_1	322050	13
Chromosome_1	322350	8
Chromosome_1	322650	9
Chromosome_1	322950	42
Chromosome_1	323250	133
Chromosome_1	323550	122
Chromosome_1	323850	23
Chromosome_1	324150	19
Chromosome_1	324450	243
Chromosome_1	324750	14
Chromosome_1	325050	10
Chromosome_1	325350	16
Chromosome_1	325650	22
Chromosome_1	325950	31
Chromosome_1	326250	67
Chromosome_1	326550	46
Chromosome_1	326850	27
Chromosome_1	327150	83
Chromosome_1	327450	290
Chromosome_1	327750	324
Chromosome_1	328050	52
Chromosome_1	328350	83
Chromosome_1	328650	47
Chromosome_1	328950	73
Chromosome_1	329250	149
Chromosome_1	329550	101
Chromosome_1	329850	42
Chromosome_1	330150	43
Chromosome_1	330450	98
Chromosome_1	330750	147
Chromosome_1	331050	39
Chromosome_1	331350	26
Chromosome_1	331650	28
Chromosome_1	331950	27
Chromosome_1	332250	130
Chromosome_1	332550	267
Chromosome_1	332850	140
Chromosome_1	333150	63
Chromosome_1	333450	71
Chromosome_1	333750	250
Chromosome_1	334050	254
Chromosome_1	334350	251
Chromosome_1	334650	73
Chromosome_1	334950	18
Chromosome_1	335250	110
Chromosome_1	335550	52
Chromosome_1	335850	45
Chromosome_1	336150	392
Chromosome_1	336450	101
Chromosome_1	336750	227
Chromosome_1	337050	224
Chromosome_1	337350	245
Chromosome_1	337650	149
Chromosome_1	337950	572
Chromosome_1	338250	253
Chromosome_1	338550	80
Chromosome_1	338850	60
Chromosome_1	339150	149
Chromosome_1	339450	43
Chromosome_1	339750	32
Chromosome_1	340050	16
Chromosome_1	340350	24
Chromosome_1	340650	54
Chromosome_1	340950	48
Chromosome_1	341250	21
Chromosome_1	341550	56
Chromosome_1	341850	26
Chromosome_1	342150	28
Chromosome_1	342450	38
Chromosome_1	342750	13
Chromosome_1	343050	16
Chromosome_1	343350	14
Chromosome_1	343650	25
Chromosome_1	343950	22
Chromosome_1	344250	40
Chromosome_1	344550	21
Chromosome_1	344850	46
Chromosome_1	345150	21
Chromosome_1	345450	18
Chromosome_1	345750	47
Chromosome_1	346050	92
Chromosome_1	346350	201
Chromosome_1	346650	37
Chromosome_1	346950	26
Chromosome_1	347250	98
Chromosome_1	347550	86
Chromosome_1	347850	42
Chromosome_1	348150	30
Chromosome_1	348450	63
Chromosome_1	348750	14
Chromosome_1	349050	28
Chromosome_1	349350	45
Chromosome_1	349650	13
Chromosome_1	349950	31
Chromosome_1	350250	42
Chromosome_1	350550	56
Chromosome_1	350850	131
Chromosome_1	351150	37
Chromosome_1	351450	89
Chromosome_1	351750	74
Chromosome_1	352050	35
Chromosome_1	352350	13
Chromosome_1	352650	16
Chromosome_1	352950	35
Chromosome_1	353250	27
Chromosome_1	353550	76
Chromosome_1	353850	44
Chromosome_1	354150	26
Chromosome_1	354450	78
Chromosome_1	354750	62
Chromosome_1	355050	32
Chromosome_1	355350	45
Chromosome_1	355650	59
Chromosome_1	355950	87
Chromosome_1	356250	54
Chromosome_1	356550	169
Chromosome_1	356850	41
Chromosome_1	357150	16
Chromosome_1	357450	8
Chromosome_1	357750	17
Chromosome_1	358050	16
Chromosome_1	358350	32
Chromosome_1	358650	36
Chromosome_1	358950	56
Chromosome_1	359250	42
Chromosome_1	359550	18
Chromosome_1	359850	8
Chromosome_1	360150	11
Chromosome_1	360450	8
Chromosome_1	360750	7
Chromosome_1	361050	13
Chromosome_1	361350	6
Chromosome_1	361650	19
Chromosome_1	361950	37
Chromosome_1	362250	93
Chromosome_1	362550	25
Chromosome_1	362850	13
Chromosome_1	363150	12
Chromosome_1	363450	17
Chromosome_1	363750	12
Chromosome_1	364050	22
Chromosome_1	364350	98
Chromosome_1	364650	174
Chromosome_1	364950	392
Chromosome_1	365250	564
Chromosome_1	365550	141
Chromosome_1	365850	79
Chromosome_1	366150	315
Chromosome_1	366450	354
Chromosome_1	366750	487
Chromosome_1	367050	331
Chromosome_1	367350	415
Chromosome_1	367650	1421
Chromosome_1	367950	564
Chromosome_1	368250	108
Chromosome_1	368550	326
Chromosome_1	368850	395
Chromosome_1	369150	127
Chromosome_1	369450	129
Chromosome_1	369750	274
Chromosome_1	370050	264
Chromosome_1	370350	85
Chromosome_1	370650	102
Chromosome_1	370950	43
Chromosome_1	371250	88
Chromosome_1	371550	79
Chromosome_1	371850	40
Chromosome_1	372150	75
Chromosome_1	372450	18
Chromosome_1	372750	22
Chromosome_1	373050	24
Chromosome_1	373350	32
Chromosome_1	373650	32
Chromosome_1	373950	65
Chromosome_1	374250	31
Chromosome_1	374550	17
Chromosome_1	374850	47
Chromosome_1	375150	72
Chromosome_1	375450	67
Chromosome_1	375750	51
Chromosome_1	376050	22
Chromosome_1	376350	76
Chromosome_1	376650	56
Chromosome_1	376950	64
Chromosome_1	377250	124
Chromosome_1	377550	198
Chromosome_1	377850	130
Chromosome_1	378150	16
Chromosome_1	378450	50
Chromosome_1	378750	140
Chromosome_1	379050	86
Chromosome_1	379350	27
Chromosome_1	379650	53
Chromosome_1	379950	17
Chromosome_1	380250	24
Chromosome_1	380550	7
Chromosome_1	380850	9
Chromosome_1	381150	10
Chromosome_1	381450	37
Chromosome_1	381750	15
Chromosome_1	382050	8
Chromosome_1	382350	8
Chromosome_1	382650	47
Chromosome_1	382950	89
Chromosome_1	383250	85
Chromosome_1	383550	69
Chromosome_1	383850	62
Chromosome_1	384150	132
Chromosome_1	384450	640
Chromosome_1	384750	139
Chromosome_1	385050	659
Chromosome_1	385350	171
Chromosome_1	385650	87
Chromosome_1	385950	117
Chromosome_1	386250	106
Chromosome_1	386550	164
Chromosome_1	386850	435
Chromosome_1	387150	232
Chromosome_1	387450	221
Chromosome_1	387750	100
Chromosome_1	388050	68
Chromosome_1	388350	51
Chromosome_1	388650	65
Chromosome_1	388950	171
Chromosome_1	389250	367
Chromosome_1	389550	155
Chromosome_1	389850	80
Chromosome_1	390150	218
Chromosome_1	390450	108
Chromosome_1	390750	46
Chromosome_1	391050	85
Chromosome_1	391350	303
Chromosome_1	391650	401
Chromosome_1	391950	230
Chromosome_1	392250	76
Chromosome_1	392550	186
Chromosome_1	392850	138
Chromosome_1	393150	65
Chromosome_1	393450	42
Chromosome_1	393750	42
Chromosome_1	394050	147
Chromosome_1	394350	53
Chromosome_1	394650	67
Chromosome_1	394950	47
Chromosome_1	395250	215
Chromosome_1	395550	101
Chromosome_1	395850	91
Chromosome_1	396150	164
Chromosome_1	396450	86
Chromosome_1	396750	108
Chromosome_1	397050	61
Chromosome_1	397350	80
Chromosome_1	397650	294
Chromosome_1	397950	167
Chromosome_1	398250	128
Chromosome_1	398550	53
Chromosome_1	398850	112
Chromosome_1	399150	91
Chromosome_1	399450	69
Chromosome_1	399750	277
Chromosome_1	400050	269
Chromosome_1	400350	261
Chromosome_1	400650	104
Chromosome_1	400950	65
Chromosome_1	401250	135
Chromosome_1	401550	32
Chromosome_1	401850	18
Chromosome_1	402150	54
Chromosome_1	402450	136
Chromosome_1	402750	27
Chromosome_1	403050	13
Chromosome_1	403350	36
Chromosome_1	403650	85
Chromosome_1	403950	118
Chromosome_1	404250	95
Chromosome_1	404550	60
Chromosome_1	404850	56
Chromosome_1	405150	22
Chromosome_1	405450	10
Chromosome_1	405750	28
Chromosome_1	406050	35
Chromosome_1	406350	49
Chromosome_1	406650	42
Chromosome_1	406950	73
Chromosome_1	407250	13
Chromosome_1	407550	27
Chromosome_1	407850	23
Chromosome_1	408150	26
Chromosome_1	408450	44
Chromosome_1	408750	30
Chromosome_1	409050	58
Chromosome_1	409350	34
Chromosome_1	409650	25
Chromosome_1	409950	42
Chromosome_1	410250	166
Chromosome_1	410550	92
Chromosome_1	410850	73
Chromosome_1	411150	39
Chromosome_1	411450	41
Chromosome_1	411750	25
Chromosome_1	412050	245
Chromosome_1	412350	99
Chromosome_1	412650	71
Chromosome_1	412950	62
Chromosome_1	413250	62
Chromosome_1	413550	32
Chromosome_1	413850	75
Chromosome_1	414150	388
Chromosome_1	414450	274
Chromosome_1	414750	55
Chromosome_1	415050	58
Chromosome_1	415350	213
Chromosome_1	415650	172
Chromosome_1	415950	104
Chromosome_1	416250	73
Chromosome_1	416550	86
Chromosome_1	416850	83
Chromosome_1	417150	124
Chromosome_1	417450	35
Chromosome_1	417750	16
Chromosome_1	418050	30
Chromosome_1	418350	78
Chromosome_1	418650	40
Chromosome_1	418950	18
Chromosome_1	419250	27
Chromosome_1	419550	12
Chromosome_1	419850	75
Chromosome_1	420150	119
Chromosome_1	420450	566
Chromosome_1	420750	241
Chromosome_1	421050	121
Chromosome_1	421350	50
Chromosome_1	421650	64
Chromosome_1	421950	13
Chromosome_1	422250	77
Chromosome_1	422550	60
Chromosome_1	422850	32
Chromosome_1	423150	32
Chromosome_1	423450	58
Chromosome_1	423750	13
Chromosome_1	424050	31
Chromosome_1	424350	10
Chromosome_1	424650	101
Chromosome_1	424950	30
Chromosome_1	425250	16
Chromosome_1	425550	34
Chromosome_1	425850	79
Chromosome_1	426150	99
Chromosome_1	426450	39
Chromosome_1	426750	10
Chromosome_1	427050	45
Chromosome_1	427350	31
Chromosome_1	427650	278
Chromosome_1	427950	86
Chromosome_1	428250	13
Chromosome_1	428550	31
Chromosome_1	428850	94
Chromosome_1	429150	62
Chromosome_1	429450	26
Chromosome_1	429750	20
Chromosome_1	430050	26
Chromosome_1	430350	21
Chromosome_1	430650	17
Chromosome_1	430950	35
Chromosome_1	431250	13
Chromosome_1	431550	39
Chromosome_1	431850	52
Chromosome_1	432150	17
Chromosome_1	432450	41
Chromosome_1	432750	28
Chromosome_1	433050	26
Chromosome_1	433350	53
Chromosome_1	433650	98
Chromosome_1	433950	39
Chromosome_1	434250	14
Chromosome_1	434550	14
Chromosome_1	434850	26
Chromosome_1	435150	16
Chromosome_1	435450	13
Chromosome_1	435750	27
Chromosome_1	436050	27
Chromosome_1	436350	34
Chromosome_1	436650	31
Chromosome_1	436950	95
Chromosome_1	437250	28
Chromosome_1	437550	15
Chromosome_1	437850	17
Chromosome_1	438150	12
Chromosome_1	438450	13
Chromosome_1	438750	18
Chromosome_1	439050	17
Chromosome_1	439350	17
Chromosome_1	439650	27
Chromosome_1	439950	29
Chromosome_1	440250	13
Chromosome_1	440550	21
Chromosome_1	440850	307
Chromosome_1	441150	256
Chromosome_1	441450	291
Chromosome_1	441750	1114
Chromosome_1	442050	266
Chromosome_1	442350	663
Chromosome_1	442650	749
Chromosome_1	442950	1308
Chromosome_1	443250	861
Chromosome_1	443550	615
Chromosome_1	443850	184
Chromosome_1	444150	37
Chromosome_1	444450	183
Chromosome_1	444750	124
Chromosome_1	445050	58
Chromosome_1	445350	260
Chromosome_1	445650	383
Chromosome_1	445950	102
Chromosome_1	446250	136
Chromosome_1	446550	135
Chromosome_1	446850	136
Chromosome_1	447150	95
Chromosome_1	447450	94
Chromosome_1	447750	236
Chromosome_1	448050	597
Chromosome_1	448350	301
Chromosome_1	448650	324
Chromosome_1	448950	285
Chromosome_1	449250	245
Chromosome_1	449550	219
Chromosome_1	449850	153
Chromosome_1	450150	59
Chromosome_1	450450	15
Chromosome_1	450750	38
Chromosome_1	451050	11
Chromosome_1	451350	14
Chromosome_1	451650	44
Chromosome_1	451950	38
Chromosome_1	452250	17
Chromosome_1	452550	14
Chromosome_1	452850	24
Chromosome_1	453150	9
Chromosome_1	453450	3
Chromosome_1	453750	29
Chromosome_1	454050	16
Chromosome_1	454350	16
Chromosome_1	454650	23
Chromosome_1	454950	136
Chromosome_1	455250	74
Chromosome_1	455550	68
Chromosome_1	455850	133
Chromosome_1	456150	142
Chromosome_1	456450	143
Chromosome_1	456750	274
Chromosome_1	457050	89
Chromosome_1	457350	22
Chromosome_1	457650	24
Chromosome_1	457950	18
Chromosome_1	458250	19
Chromosome_1	458550	11
Chromosome_1	458850	50
Chromosome_1	459150	56
Chromosome_1	459450	14
Chromosome_1	459750	12
Chromosome_1	460050	14
Chromosome_1	460350	7
Chromosome_1	460650	8
Chromosome_1	460950	29
Chromosome_1	461250	69
Chromosome_1	461550	24
Chromosome_1	461850	30
Chromosome_1	462150	11
Chromosome_1	462450	13
Chromosome_1	462750	32
Chromosome_1	463050	21
Chromosome_1	463350	22
Chromosome_1	463650	7
Chromosome_1	463950	17
Chromosome_1	464250	38
Chromosome_1	464550	48
Chromosome_1	464850	157
Chromosome_1	465150	459
Chromosome_1	465450	89
Chromosome_1	465750	52
Chromosome_1	466050	335
Chromosome_1	466350	302
Chromosome_1	466650	197
Chromosome_1	466950	191
Chromosome_1	467250	249
Chromosome_1	467550	95
Chromosome_1	467850	19
Chromosome_1	468150	43
Chromosome_1	468450	88
Chromosome_1	468750	64
Chromosome_1	469050	31
Chromosome_1	469350	75
Chromosome_1	469650	32
Chromosome_1	469950	53
Chromosome_1	470250	10
Chromosome_1	470550	7
Chromosome_1	470850	2
Chromosome_1	471150	10
Chromosome_1	471450	19
Chromosome_1	471750	16
Chromosome_1	472050	16
Chromosome_1	472350	21
Chromosome_1	472650	25
Chromosome_1	472950	11
Chromosome_1	473250	52
Chromosome_1	473550	330
Chromosome_1	473850	106
Chromosome_1	474150	26
Chromosome_1	474450	146
Chromosome_1	474750	117
Chromosome_1	475050	79
Chromosome_1	475350	19
Chromosome_1	475650	35
Chromosome_1	475950	42
Chromosome_1	476250	408
Chromosome_1	476550	630
Chromosome_1	476850	243
Chromosome_1	477150	222
Chromosome_1	477450	140
Chromosome_1	477750	117
Chromosome_1	478050	86
Chromosome_1	478350	104
Chromosome_1	478650	36
Chromosome_1	478950	62
Chromosome_1	479250	53
Chromosome_1	479550	36
Chromosome_1	479850	41
Chromosome_1	480150	65
Chromosome_1	480450	99
Chromosome_1	480750	53
Chromosome_1	481050	67
Chromosome_1	481350	68
Chromosome_1	481650	23
Chromosome_1	481950	7
Chromosome_1	482250	5
Chromosome_1	482550	10
Chromosome_1	482850	28
Chromosome_1	483150	19
Chromosome_1	483450	16
Chromosome_1	483750	20
Chromosome_1	484050	21
Chromosome_1	484350	12
Chromosome_1	484650	20
Chromosome_1	484950	23
Chromosome_1	485250	13
Chromosome_1	485550	42
Chromosome_1	485850	102
Chromosome_1	486150	45
Chromosome_1	486450	54
Chromosome_1	486750	17
Chromosome_1	487050	18
Chromosome_1	487350	19
Chromosome_1	487650	14
Chromosome_1	487950	54
Chromosome_1	488250	23
Chromosome_1	488550	14
Chromosome_1	488850	11
Chromosome_1	489150	12
Chromosome_1	489450	52
Chromosome_1	489750	71
Chromosome_1	490050	431
Chromosome_1	490350	541
Chromosome_1	490650	327
Chromosome_1	490950	714
Chromosome_1	491250	443
Chromosome_1	491550	430
Chromosome_1	491850	548
Chromosome_1	492150	418
Chromosome_1	492450	185
Chromosome_1	492750	170
Chromosome_1	493050	448
Chromosome_1	493350	341
Chromosome_1	493650	557
Chromosome_1	493950	135
Chromosome_1	494250	248
Chromosome_1	494550	335
Chromosome_1	494850	793
Chromosome_1	495150	288
Chromosome_1	495450	706
Chromosome_1	495750	265
Chromosome_1	496050	224
Chromosome_1	496350	424
Chromosome_1	496650	142
Chromosome_1	496950	185
Chromosome_1	497250	342
Chromosome_1	497550	129
Chromosome_1	497850	443
Chromosome_1	498150	308
Chromosome_1	498450	16
Chromosome_1	498750	60
Chromosome_1	499050	235
Chromosome_1	499350	25
Chromosome_1	499650	21
Chromosome_1	499950	35
Chromosome_1	500250	17
Chromosome_1	500550	26
Chromosome_1	500850	27
Chromosome_1	501150	56
Chromosome_1	501450	19
Chromosome_1	501750	36
Chromosome_1	502050	209
Chromosome_1	502350	301
Chromosome_1	502650	103
Chromosome_1	502950	12
Chromosome_1	503250	62
Chromosome_1	503550	86
Chromosome_1	503850	67
Chromosome_1	504150	45
Chromosome_1	504450	49
Chromosome_1	504750	153
Chromosome_1	505050	63
Chromosome_1	505350	130
Chromosome_1	505650	89
Chromosome_1	505950	66
Chromosome_1	506250	32
Chromosome_1	506550	22
Chromosome_1	506850	59
Chromosome_1	507150	313
Chromosome_1	507450	625
Chromosome_1	507750	196
Chromosome_1	508050	13
Chromosome_1	508350	40
Chromosome_1	508650	65
Chromosome_1	508950	79
Chromosome_1	509250	124
Chromosome_1	509550	118
Chromosome_1	509850	209
Chromosome_1	510150	60
Chromosome_1	510450	50
Chromosome_1	510750	41
Chromosome_1	511050	23
Chromosome_1	511350	30
Chromosome_1	511650	73
Chromosome_1	511950	31
Chromosome_1	512250	83
Chromosome_1	512550	58
Chromosome_1	512850	97
Chromosome_1	513150	105
Chromosome_1	513450	127
Chromosome_1	513750	28
Chromosome_1	514050	24
Chromosome_1	514350	55
Chromosome_1	514650	114
Chromosome_1	514950	158
Chromosome_1	515250	33
Chromosome_1	515550	101
Chromosome_1	515850	17
Chromosome_1	516150	37
Chromosome_1	516450	41
Chromosome_1	516750	269
Chromosome_1	517050	165
Chromosome_1	517350	49
Chromosome_1	517650	14
Chromosome_1	517950	33
Chromosome_1	518250	53
Chromosome_1	518550	14
Chromosome_1	518850	24
Chromosome_1	519150	59
Chromosome_1	519450	38
Chromosome_1	519750	311
Chromosome_1	520050	146
Chromosome_1	520350	96
Chromosome_1	520650	120
Chromosome_1	520950	153
Chromosome_1	521250	105
Chromosome_1	521550	85
Chromosome_1	521850	23
Chromosome_1	522150	33
Chromosome_1	522450	97
Chromosome_1	522750	177
Chromosome_1	523050	136
Chromosome_1	523350	71
Chromosome_1	523650	46
Chromosome_1	523950	65
Chromosome_1	524250	19
Chromosome_1	524550	12
Chromosome_1	524850	57
Chromosome_1	525150	37
Chromosome_1	525450	39
Chromosome_1	525750	45
Chromosome_1	526050	98
Chromosome_1	526350	276
Chromosome_1	526650	170
Chromosome_1	526950	254
Chromosome_1	527250	78
Chromosome_1	527550	40
Chromosome_1	527850	281
Chromosome_1	528150	109
Chromosome_1	528450	51
Chromosome_1	528750	19
Chromosome_1	529050	36
Chromosome_1	529350	100
Chromosome_1	529650	25
Chromosome_1	529950	42
Chromosome_1	530250	92
Chromosome_1	530550	254
Chromosome_1	530850	86
Chromosome_1	531150	260
Chromosome_1	531450	163
Chromosome_1	531750	203
Chromosome_1	532050	204
Chromosome_1	532350	17
Chromosome_1	532650	20
Chromosome_1	532950	37
Chromosome_1	533250	208
Chromosome_1	533550	348
Chromosome_1	533850	157
Chromosome_1	534150	35
Chromosome_1	534450	32
Chromosome_1	534750	107
Chromosome_1	535050	126
Chromosome_1	535350	47
Chromosome_1	535650	113
Chromosome_1	535950	126
Chromosome_1	536250	152
Chromosome_1	536550	346
Chromosome_1	536850	210
Chromosome_1	537150	65
Chromosome_1	537450	127
Chromosome_1	537750	204
Chromosome_1	538050	70
Chromosome_1	538350	129
Chromosome_1	538650	122
Chromosome_1	538950	66
Chromosome_1	539250	57
Chromosome_1	539550	50
Chromosome_1	539850	22
Chromosome_1	540150	39
Chromosome_1	540450	63
Chromosome_1	540750	76
Chromosome_1	541050	67
Chromosome_1	541350	145
Chromosome_1	541650	139
Chromosome_1	541950	57
Chromosome_1	542250	56
Chromosome_1	542550	32
Chromosome_1	542850	39
Chromosome_1	543150	184
Chromosome_1	543450	254
Chromosome_1	543750	34
Chromosome_1	544050	50
Chromosome_1	544350	21
Chromosome_1	544650	29
Chromosome_1	544950	68
Chromosome_1	545250	52
Chromosome_1	545550	55
Chromosome_1	545850	128
Chromosome_1	546150	156
Chromosome_1	546450	41
Chromosome_1	546750	38
Chromosome_1	547050	28
Chromosome_1	547350	111
Chromosome_1	547650	60
Chromosome_1	547950	22
Chromosome_1	548250	20
Chromosome_1	548550	73
Chromosome_1	548850	16
Chromosome_1	549150	61
Chromosome_1	549450	54
Chromosome_1	549750	19
Chromosome_1	550050	45
Chromosome_1	550350	53
Chromosome_1	550650	44
Chromosome_1	550950	75
Chromosome_1	551250	47
Chromosome_1	551550	58
Chromosome_1	551850	118
Chromosome_1	552150	253
Chromosome_1	552450	173
Chromosome_1	552750	131
Chromosome_1	553050	38
Chromosome_1	553350	115
Chromosome_1	553650	104
Chromosome_1	553950	35
Chromosome_1	554250	22
Chromosome_1	554550	202
Chromosome_1	554850	132
Chromosome_1	555150	192
Chromosome_1	555450	267
Chromosome_1	555750	437
Chromosome_1	556050	253
Chromosome_1	556350	286
Chromosome_1	556650	263
Chromosome_1	556950	64
Chromosome_1	557250	59
Chromosome_1	557550	43
Chromosome_1	557850	116
Chromosome_1	558150	62
Chromosome_1	558450	91
Chromosome_1	558750	93
Chromosome_1	559050	94
Chromosome_1	559350	29
Chromosome_1	559650	26
Chromosome_1	559950	19
Chromosome_1	560250	18
Chromosome_1	560550	18
Chromosome_1	560850	13
Chromosome_1	561150	14
Chromosome_1	561450	12
Chromosome_1	561750	11
Chromosome_1	562050	23
Chromosome_1	562350	9
Chromosome_1	562650	85
Chromosome_1	562950	451
Chromosome_1	563250	215
Chromosome_1	563550	266
Chromosome_1	563850	146
Chromosome_1	564150	1045
Chromosome_1	564450	444
Chromosome_1	564750	179
Chromosome_1	565050	25
Chromosome_1	565350	315
Chromosome_1	565650	491
Chromosome_1	565950	238
Chromosome_1	566250	377
Chromosome_1	566550	104
Chromosome_1	566850	104
Chromosome_1	567150	82
Chromosome_1	567450	55
Chromosome_1	567750	82
Chromosome_1	568050	169
Chromosome_1	568350	120
Chromosome_1	568650	141
Chromosome_1	568950	175
Chromosome_1	569250	502
Chromosome_1	569550	140
Chromosome_1	569850	144
Chromosome_1	570150	51
Chromosome_1	570450	27
Chromosome_1	570750	231
Chromosome_1	571050	139
Chromosome_1	571350	49
Chromosome_1	571650	26
Chromosome_1	571950	24
Chromosome_1	572250	46
Chromosome_1	572550	61
Chromosome_1	572850	21
Chromosome_1	573150	21
Chromosome_1	573450	47
Chromosome_1	573750	50
Chromosome_1	574050	563
Chromosome_1	574350	222
Chromosome_1	574650	29
Chromosome_1	574950	37
Chromosome_1	575250	11
Chromosome_1	575550	35
Chromosome_1	575850	45
Chromosome_1	576150	26
Chromosome_1	576450	20
Chromosome_1	576750	8
Chromosome_1	577050	18
Chromosome_1	577350	104
Chromosome_1	577650	82
Chromosome_1	577950	63
Chromosome_1	578250	66
Chromosome_1	578550	89
Chromosome_1	578850	180
Chromosome_1	579150	27
Chromosome_1	579450	76
Chromosome_1	579750	50
Chromosome_1	580050	37
Chromosome_1	580350	67
Chromosome_1	580650	30
Chromosome_1	580950	92
Chromosome_1	581250	119
Chromosome_1	581550	65
Chromosome_1	581850	126
Chromosome_1	582150	243
Chromosome_1	582450	343
Chromosome_1	582750	244
Chromosome_1	583050	209
Chromosome_1	583350	155
Chromosome_1	583650	316
Chromosome_1	583950	360
Chromosome_1	584250	582
Chromosome_1	584550	266
Chromosome_1	584850	41
Chromosome_1	585150	40
Chromosome_1	585450	65
Chromosome_1	585750	116
Chromosome_1	586050	237
Chromosome_1	586350	75
Chromosome_1	586650	50
Chromosome_1	586950	102
Chromosome_1	587250	73
Chromosome_1	587550	153
Chromosome_1	587850	128
Chromosome_1	588150	246
Chromosome_1	588450	334
Chromosome_1	588750	415
Chromosome_1	589050	215
Chromosome_1	589350	52
Chromosome_1	589650	192
Chromosome_1	589950	101
Chromosome_1	590250	29
Chromosome_1	590550	186
Chromosome_1	590850	254
Chromosome_1	591150	66
Chromosome_1	591450	155
Chromosome_1	591750	292
Chromosome_1	592050	130
Chromosome_1	592350	435
Chromosome_1	592650	1030
Chromosome_1	592950	288
Chromosome_1	593250	190
Chromosome_1	593550	183
Chromosome_1	593850	77
Chromosome_1	594150	66
Chromosome_1	594450	57
Chromosome_1	594750	114
Chromosome_1	595050	64
Chromosome_1	595350	45
Chromosome_1	595650	19
Chromosome_1	595950	29
Chromosome_1	596250	7
Chromosome_1	596550	25
Chromosome_1	596850	16
Chromosome_1	597150	36
Chromosome_1	597450	22
Chromosome_1	597750	64
Chromosome_1	598050	81
Chromosome_1	598350	199
Chromosome_1	598650	118
Chromosome_1	598950	219
Chromosome_1	599250	204
Chromosome_1	599550	455
[truncated: 39,913 more rows]

## Sheet: BAY127_forward
chro	pos	count
Chromosome_1	150	655
Chromosome_1	450	487
Chromosome_1	750	410
Chromosome_1	1050	638
Chromosome_1	1350	717
Chromosome_1	1650	791
Chromosome_1	1950	502
Chromosome_1	2250	993
Chromosome_1	2550	648
Chromosome_1	2850	685
Chromosome_1	3150	506
Chromosome_1	3450	958
Chromosome_1	3750	731
Chromosome_1	4050	997
Chromosome_1	4350	1320
Chromosome_1	4650	665
Chromosome_1	4950	205
Chromosome_1	5250	265
Chromosome_1	5550	756
Chromosome_1	5850	721
Chromosome_1	6150	623
Chromosome_1	6450	293
Chromosome_1	6750	816
Chromosome_1	7050	345
Chromosome_1	7350	233
Chromosome_1	7650	513
Chromosome_1	7950	380
Chromosome_1	8250	361
Chromosome_1	8550	335
Chromosome_1	8850	308
Chromosome_1	9150	155
Chromosome_1	9450	363
Chromosome_1	9750	159
Chromosome_1	10050	176
Chromosome_1	10350	206
Chromosome_1	10650	101
Chromosome_1	10950	142
Chromosome_1	11250	272
Chromosome_1	11550	74
Chromosome_1	11850	236
Chromosome_1	12150	109
Chromosome_1	12450	100
Chromosome_1	12750	184
Chromosome_1	13050	211
Chromosome_1	13350	198
Chromosome_1	13650	107
Chromosome_1	13950	116
Chromosome_1	14250	145
Chromosome_1	14550	167
Chromosome_1	14850	102
Chromosome_1	15150	239
Chromosome_1	15450	82
Chromosome_1	15750	133
Chromosome_1	16050	125
Chromosome_1	16350	143
Chromosome_1	16650	126
Chromosome_1	16950	167
Chromosome_1	17250	82
Chromosome_1	17550	427
Chromosome_1	17850	183
Chromosome_1	18150	144
Chromosome_1	18450	98
Chromosome_1	18750	166
Chromosome_1	19050	246
Chromosome_1	19350	221
Chromosome_1	19650	208
Chromosome_1	19950	130
Chromosome_1	20250	46
Chromosome_1	20550	33
Chromosome_1	20850	82
Chromosome_1	21150	133
Chromosome_1	21450	214
Chromosome_1	21750	83
Chromosome_1	22050	69
Chromosome_1	22350	124
Chromosome_1	22650	188
Chromosome_1	22950	298
Chromosome_1	23250	200
Chromosome_1	23550	162
Chromosome_1	23850	217
Chromosome_1	24150	171
Chromosome_1	24450	70
Chromosome_1	24750	319
Chromosome_1	25050	85
Chromosome_1	25350	230
Chromosome_1	25650	122
Chromosome_1	25950	80
Chromosome_1	26250	51
Chromosome_1	26550	108
Chromosome_1	26850	202
Chromosome_1	27150	430
Chromosome_1	27450	97
Chromosome_1	27750	135
Chromosome_1	28050	130
Chromosome_1	28350	79
Chromosome_1	28650	242
Chromosome_1	28950	306
Chromosome_1	29250	179
Chromosome_1	29550	21
Chromosome_1	29850	65
Chromosome_1	30150	118
Chromosome_1	30450	151
Chromosome_1	30750	244
Chromosome_1	31050	229
Chromosome_1	31350	121
Chromosome_1	31650	209
Chromosome_1	31950	344
Chromosome_1	32250	157
Chromosome_1	32550	190
Chromosome_1	32850	88
Chromosome_1	33150	110
Chromosome_1	33450	177
Chromosome_1	33750	116
Chromosome_1	34050	157
Chromosome_1	34350	145
Chromosome_1	34650	137
Chromosome_1	34950	202
Chromosome_1	35250	65
Chromosome_1	35550	96
Chromosome_1	35850	115
Chromosome_1	36150	138
Chromosome_1	36450	153
Chromosome_1	36750	113
Chromosome_1	37050	220
Chromosome_1	37350	96
Chromosome_1	37650	93
Chromosome_1	37950	163
Chromosome_1	38250	141
Chromosome_1	38550	247
Chromosome_1	38850	193
Chromosome_1	39150	171
Chromosome_1	39450	120
Chromosome_1	39750	227
Chromosome_1	40050	180
Chromosome_1	40350	179
Chromosome_1	40650	221
Chromosome_1	40950	252
Chromosome_1	41250	145
Chromosome_1	41550	95
Chromosome_1	41850	320
Chromosome_1	42150	257
Chromosome_1	42450	323
Chromosome_1	42750	89
Chromosome_1	43050	112
Chromosome_1	43350	30
Chromosome_1	43650	161
Chromosome_1	43950	151
Chromosome_1	44250	87
Chromosome_1	44550	95
Chromosome_1	44850	86
Chromosome_1	45150	86
Chromosome_1	45450	71
Chromosome_1	45750	105
Chromosome_1	46050	62
Chromosome_1	46350	84
Chromosome_1	46650	190
Chromosome_1	46950	114
Chromosome_1	47250	360
Chromosome_1	47550	722
Chromosome_1	47850	210
Chromosome_1	48150	129
Chromosome_1	48450	107
Chromosome_1	48750	268
Chromosome_1	49050	241
Chromosome_1	49350	203
Chromosome_1	49650	99
Chromosome_1	49950	200
Chromosome_1	50250	204
Chromosome_1	50550	203
Chromosome_1	50850	115
Chromosome_1	51150	253
Chromosome_1	51450	126
Chromosome_1	51750	200
Chromosome_1	52050	162
Chromosome_1	52350	120
Chromosome_1	52650	201
Chromosome_1	52950	146
Chromosome_1	53250	110
Chromosome_1	53550	91
Chromosome_1	53850	273
Chromosome_1	54150	259
Chromosome_1	54450	78
Chromosome_1	54750	152
Chromosome_1	55050	128
Chromosome_1	55350	115
Chromosome_1	55650	269
Chromosome_1	55950	261
Chromosome_1	56250	89
Chromosome_1	56550	47
Chromosome_1	56850	130
Chromosome_1	57150	288
Chromosome_1	57450	98
Chromosome_1	57750	116
Chromosome_1	58050	308
Chromosome_1	58350	318
Chromosome_1	58650	354
Chromosome_1	58950	120
Chromosome_1	59250	172
Chromosome_1	59550	266
Chromosome_1	59850	439
Chromosome_1	60150	245
Chromosome_1	60450	465
Chromosome_1	60750	115
Chromosome_1	61050	145
Chromosome_1	61350	92
Chromosome_1	61650	188
Chromosome_1	61950	123
Chromosome_1	62250	108
Chromosome_1	62550	141
Chromosome_1	62850	88
Chromosome_1	63150	28
Chromosome_1	63450	111
Chromosome_1	63750	162
Chromosome_1	64050	90
Chromosome_1	64350	186
Chromosome_1	64650	202
Chromosome_1	64950	260
Chromosome_1	65250	369
Chromosome_1	65550	169
Chromosome_1	65850	122
Chromosome_1	66150	257
Chromosome_1	66450	334
Chromosome_1	66750	391
Chromosome_1	67050	354
Chromosome_1	67350	137
Chromosome_1	67650	199
Chromosome_1	67950	118
Chromosome_1	68250	104
Chromosome_1	68550	92
Chromosome_1	68850	220
Chromosome_1	69150	468
Chromosome_1	69450	128
Chromosome_1	69750	107
Chromosome_1	70050	78
Chromosome_1	70350	155
Chromosome_1	70650	129
Chromosome_1	70950	118
Chromosome_1	71250	79
Chromosome_1	71550	85
Chromosome_1	71850	74
Chromosome_1	72150	45
Chromosome_1	72450	61
Chromosome_1	72750	47
Chromosome_1	73050	92
Chromosome_1	73350	58
Chromosome_1	73650	50
Chromosome_1	73950	110
Chromosome_1	74250	102
Chromosome_1	74550	90
Chromosome_1	74850	141
Chromosome_1	75150	189
Chromosome_1	75450	103
Chromosome_1	75750	138
Chromosome_1	76050	78
Chromosome_1	76350	124
Chromosome_1	76650	89
Chromosome_1	76950	83
Chromosome_1	77250	69
Chromosome_1	77550	83
Chromosome_1	77850	127
Chromosome_1	78150	164
Chromosome_1	78450	349
Chromosome_1	78750	260
Chromosome_1	79050	221
Chromosome_1	79350	153
Chromosome_1	79650	68
Chromosome_1	79950	241
Chromosome_1	80250	152
Chromosome_1	80550	119
Chromosome_1	80850	74
Chromosome_1	81150	43
Chromosome_1	81450	234
Chromosome_1	81750	372
Chromosome_1	82050	153
Chromosome_1	82350	239
Chromosome_1	82650	285
Chromosome_1	82950	335
Chromosome_1	83250	308
Chromosome_1	83550	206
Chromosome_1	83850	204
Chromosome_1	84150	100
Chromosome_1	84450	141
Chromosome_1	84750	200
Chromosome_1	85050	83
Chromosome_1	85350	107
Chromosome_1	85650	367
Chromosome_1	85950	219
Chromosome_1	86250	373
Chromosome_1	86550	244
Chromosome_1	86850	248
Chromosome_1	87150	188
Chromosome_1	87450	137
Chromosome_1	87750	91
Chromosome_1	88050	195
Chromosome_1	88350	133
Chromosome_1	88650	200
Chromosome_1	88950	287
Chromosome_1	89250	451
Chromosome_1	89550	302
Chromosome_1	89850	279
Chromosome_1	90150	212
Chromosome_1	90450	110
Chromosome_1	90750	203
Chromosome_1	91050	104
Chromosome_1	91350	193
Chromosome_1	91650	137
Chromosome_1	91950	165
Chromosome_1	92250	147
Chromosome_1	92550	435
Chromosome_1	92850	217
Chromosome_1	93150	473
Chromosome_1	93450	188
Chromosome_1	93750	154
Chromosome_1	94050	107
Chromosome_1	94350	166
Chromosome_1	94650	130
Chromosome_1	94950	189
Chromosome_1	95250	107
Chromosome_1	95550	162
Chromosome_1	95850	256
Chromosome_1	96150	96
Chromosome_1	96450	125
Chromosome_1	96750	203
Chromosome_1	97050	137
Chromosome_1	97350	137
Chromosome_1	97650	35
Chromosome_1	97950	59
Chromosome_1	98250	229
Chromosome_1	98550	268
Chromosome_1	98850	126
Chromosome_1	99150	67
Chromosome_1	99450	178
Chromosome_1	99750	124
Chromosome_1	100050	645
Chromosome_1	100350	323
Chromosome_1	100650	113
Chromosome_1	100950	154
Chromosome_1	101250	225
Chromosome_1	101550	260
Chromosome_1	101850	108
Chromosome_1	102150	228
Chromosome_1	102450	157
Chromosome_1	102750	111
Chromosome_1	103050	156
Chromosome_1	103350	270
Chromosome_1	103650	134
Chromosome_1	103950	308
Chromosome_1	104250	245
Chromosome_1	104550	199
Chromosome_1	104850	130
Chromosome_1	105150	84
Chromosome_1	105450	228
Chromosome_1	105750	282
Chromosome_1	106050	321
Chromosome_1	106350	281
Chromosome_1	106650	212
Chromosome_1	106950	299
Chromosome_1	107250	165
Chromosome_1	107550	111
Chromosome_1	107850	155
Chromosome_1	108150	221
Chromosome_1	108450	138
Chromosome_1	108750	119
Chromosome_1	109050	153
Chromosome_1	109350	432
Chromosome_1	109650	253
Chromosome_1	109950	323
Chromosome_1	110250	311
Chromosome_1	110550	77
Chromosome_1	110850	253
Chromosome_1	111150	334
Chromosome_1	111450	196
Chromosome_1	111750	135
Chromosome_1	112050	157
Chromosome_1	112350	177
Chromosome_1	112650	141
Chromosome_1	112950	67
Chromosome_1	113250	90
Chromosome_1	113550	130
Chromosome_1	113850	112
Chromosome_1	114150	95
Chromosome_1	114450	142
Chromosome_1	114750	138
Chromosome_1	115050	68
Chromosome_1	115350	162
Chromosome_1	115650	60
Chromosome_1	115950	97
Chromosome_1	116250	140
Chromosome_1	116550	106
Chromosome_1	116850	198
Chromosome_1	117150	144
Chromosome_1	117450	105
Chromosome_1	117750	80
Chromosome_1	118050	142
Chromosome_1	118350	163
Chromosome_1	118650	125
Chromosome_1	118950	103
Chromosome_1	119250	197
Chromosome_1	119550	123
Chromosome_1	119850	352
Chromosome_1	120150	200
Chromosome_1	120450	154
Chromosome_1	120750	576
Chromosome_1	121050	376
Chromosome_1	121350	502
Chromosome_1	121650	519
Chromosome_1	121950	402
Chromosome_1	122250	454
Chromosome_1	122550	99
Chromosome_1	122850	120
Chromosome_1	123150	358
Chromosome_1	123450	165
Chromosome_1	123750	149
Chromosome_1	124050	63
Chromosome_1	124350	48
Chromosome_1	124650	60
Chromosome_1	124950	107
Chromosome_1	125250	171
Chromosome_1	125550	195
Chromosome_1	125850	108
Chromosome_1	126150	86
Chromosome_1	126450	87
Chromosome_1	126750	191
Chromosome_1	127050	92
Chromosome_1	127350	135
Chromosome_1	127650	220
Chromosome_1	127950	122
Chromosome_1	128250	227
Chromosome_1	128550	73
Chromosome_1	128850	295
Chromosome_1	129150	111
Chromosome_1	129450	58
Chromosome_1	129750	55
Chromosome_1	130050	73
Chromosome_1	130350	144
Chromosome_1	130650	108
Chromosome_1	130950	122
Chromosome_1	131250	369
Chromosome_1	131550	345
Chromosome_1	131850	175
Chromosome_1	132150	111
Chromosome_1	132450	186
Chromosome_1	132750	105
Chromosome_1	133050	65
Chromosome_1	133350	120
Chromosome_1	133650	117
Chromosome_1	133950	300
Chromosome_1	134250	134
Chromosome_1	134550	204
Chromosome_1	134850	167
Chromosome_1	135150	166
Chromosome_1	135450	94
Chromosome_1	135750	170
Chromosome_1	136050	258
Chromosome_1	136350	84
Chromosome_1	136650	155
Chromosome_1	136950	134
Chromosome_1	137250	44
Chromosome_1	137550	60
Chromosome_1	137850	73
Chromosome_1	138150	89
Chromosome_1	138450	159
Chromosome_1	138750	123
Chromosome_1	139050	137
Chromosome_1	139350	133
Chromosome_1	139650	94
Chromosome_1	139950	134
Chromosome_1	140250	97
Chromosome_1	140550	201
Chromosome_1	140850	150
Chromosome_1	141150	90
Chromosome_1	141450	103
Chromosome_1	141750	149
Chromosome_1	142050	76
Chromosome_1	142350	149
Chromosome_1	142650	174
Chromosome_1	142950	171
Chromosome_1	143250	193
Chromosome_1	143550	134
Chromosome_1	143850	363
Chromosome_1	144150	156
Chromosome_1	144450	281
Chromosome_1	144750	430
Chromosome_1	145050	469
Chromosome_1	145350	389
Chromosome_1	145650	476
Chromosome_1	145950	415
Chromosome_1	146250	103
Chromosome_1	146550	101
Chromosome_1	146850	83
Chromosome_1	147150	113
Chromosome_1	147450	121
Chromosome_1	147750	210
Chromosome_1	148050	124
Chromosome_1	148350	354
Chromosome_1	148650	189
Chromosome_1	148950	48
Chromosome_1	149250	54
Chromosome_1	149550	171
Chromosome_1	149850	116
Chromosome_1	150150	182
Chromosome_1	150450	99
Chromosome_1	150750	172
Chromosome_1	151050	86
Chromosome_1	151350	73
Chromosome_1	151650	182
Chromosome_1	151950	105
Chromosome_1	152250	246
Chromosome_1	152550	94
Chromosome_1	152850	162
Chromosome_1	153150	113
Chromosome_1	153450	117
Chromosome_1	153750	95
Chromosome_1	154050	87
Chromosome_1	154350	143
Chromosome_1	154650	230
Chromosome_1	154950	404
Chromosome_1	155250	84
Chromosome_1	155550	117
Chromosome_1	155850	206
Chromosome_1	156150	230
Chromosome_1	156450	126
Chromosome_1	156750	300
Chromosome_1	157050	125
Chromosome_1	157350	125
Chromosome_1	157650	246
Chromosome_1	157950	416
Chromosome_1	158250	288
Chromosome_1	158550	135
Chromosome_1	158850	114
Chromosome_1	159150	144
Chromosome_1	159450	166
Chromosome_1	159750	65
Chromosome_1	160050	141
Chromosome_1	160350	103
Chromosome_1	160650	141
Chromosome_1	160950	127
Chromosome_1	161250	323
Chromosome_1	161550	204
Chromosome_1	161850	165
Chromosome_1	162150	83
Chromosome_1	162450	199
Chromosome_1	162750	302
Chromosome_1	163050	76
Chromosome_1	163350	100
Chromosome_1	163650	141
Chromosome_1	163950	183
Chromosome_1	164250	137
Chromosome_1	164550	300
Chromosome_1	164850	311
Chromosome_1	165150	233
Chromosome_1	165450	166
Chromosome_1	165750	153
Chromosome_1	166050	105
Chromosome_1	166350	119
Chromosome_1	166650	124
Chromosome_1	166950	62
Chromosome_1	167250	144
Chromosome_1	167550	137
Chromosome_1	167850	117
Chromosome_1	168150	146
Chromosome_1	168450	160
Chromosome_1	168750	96
Chromosome_1	169050	155
Chromosome_1	169350	124
Chromosome_1	169650	196
Chromosome_1	169950	92
Chromosome_1	170250	305
Chromosome_1	170550	258
Chromosome_1	170850	199
Chromosome_1	171150	302
Chromosome_1	171450	234
Chromosome_1	171750	150
Chromosome_1	172050	256
Chromosome_1	172350	79
Chromosome_1	172650	160
Chromosome_1	172950	366
Chromosome_1	173250	132
Chromosome_1	173550	318
Chromosome_1	173850	253
Chromosome_1	174150	175
Chromosome_1	174450	206
Chromosome_1	174750	373
Chromosome_1	175050	84
Chromosome_1	175350	57
Chromosome_1	175650	139
Chromosome_1	175950	117
Chromosome_1	176250	108
Chromosome_1	176550	154
Chromosome_1	176850	302
Chromosome_1	177150	321
Chromosome_1	177450	429
Chromosome_1	177750	334
Chromosome_1	178050	195
Chromosome_1	178350	420
Chromosome_1	178650	192
Chromosome_1	178950	253
Chromosome_1	179250	135
Chromosome_1	179550	148
Chromosome_1	179850	105
Chromosome_1	180150	96
Chromosome_1	180450	68
Chromosome_1	180750	92
Chromosome_1	181050	166
Chromosome_1	181350	167
Chromosome_1	181650	255
Chromosome_1	181950	327
Chromosome_1	182250	117
Chromosome_1	182550	175
Chromosome_1	182850	194
Chromosome_1	183150	189
Chromosome_1	183450	586
Chromosome_1	183750	537
Chromosome_1	184050	98
Chromosome_1	184350	196
Chromosome_1	184650	125
Chromosome_1	184950	238
Chromosome_1	185250	278
Chromosome_1	185550	295
Chromosome_1	185850	141
Chromosome_1	186150	210
Chromosome_1	186450	147
Chromosome_1	186750	169
Chromosome_1	187050	131
Chromosome_1	187350	251
Chromosome_1	187650	102
Chromosome_1	187950	152
Chromosome_1	188250	351
Chromosome_1	188550	292
Chromosome_1	188850	166
Chromosome_1	189150	117
Chromosome_1	189450	146
Chromosome_1	189750	180
Chromosome_1	190050	223
Chromosome_1	190350	161
Chromosome_1	190650	218
Chromosome_1	190950	215
Chromosome_1	191250	135
Chromosome_1	191550	379
Chromosome_1	191850	161
Chromosome_1	192150	366
Chromosome_1	192450	196
Chromosome_1	192750	266
Chromosome_1	193050	154
Chromosome_1	193350	181
Chromosome_1	193650	77
Chromosome_1	193950	134
Chromosome_1	194250	248
Chromosome_1	194550	131
Chromosome_1	194850	141
Chromosome_1	195150	156
Chromosome_1	195450	197
Chromosome_1	195750	299
Chromosome_1	196050	367
Chromosome_1	196350	85
Chromosome_1	196650	244
Chromosome_1	196950	183
Chromosome_1	197250	372
Chromosome_1	197550	322
Chromosome_1	197850	304
Chromosome_1	198150	47
Chromosome_1	198450	120
Chromosome_1	198750	78
Chromosome_1	199050	94
Chromosome_1	199350	115
Chromosome_1	199650	99
Chromosome_1	199950	117
Chromosome_1	200250	98
Chromosome_1	200550	141
Chromosome_1	200850	83
Chromosome_1	201150	85
Chromosome_1	201450	157
Chromosome_1	201750	111
Chromosome_1	202050	141
Chromosome_1	202350	113
Chromosome_1	202650	97
Chromosome_1	202950	54
Chromosome_1	203250	89
Chromosome_1	203550	194
Chromosome_1	203850	45
Chromosome_1	204150	124
Chromosome_1	204450	239
Chromosome_1	204750	164
Chromosome_1	205050	219
Chromosome_1	205350	65
Chromosome_1	205650	78
Chromosome_1	205950	134
Chromosome_1	206250	65
Chromosome_1	206550	113
Chromosome_1	206850	259
Chromosome_1	207150	114
Chromosome_1	207450	72
Chromosome_1	207750	140
Chromosome_1	208050	86
Chromosome_1	208350	95
Chromosome_1	208650	50
Chromosome_1	208950	138
Chromosome_1	209250	38
Chromosome_1	209550	117
Chromosome_1	209850	52
Chromosome_1	210150	63
Chromosome_1	210450	106
Chromosome_1	210750	77
Chromosome_1	211050	63
Chromosome_1	211350	39
Chromosome_1	211650	79
Chromosome_1	211950	279
Chromosome_1	212250	105
Chromosome_1	212550	190
Chromosome_1	212850	68
Chromosome_1	213150	111
Chromosome_1	213450	64
Chromosome_1	213750	134
Chromosome_1	214050	199
Chromosome_1	214350	287
Chromosome_1	214650	328
Chromosome_1	214950	209
Chromosome_1	215250	305
Chromosome_1	215550	242
Chromosome_1	215850	214
Chromosome_1	216150	231
Chromosome_1	216450	202
Chromosome_1	216750	110
Chromosome_1	217050	109
Chromosome_1	217350	119
Chromosome_1	217650	93
Chromosome_1	217950	46
Chromosome_1	218250	176
Chromosome_1	218550	208
Chromosome_1	218850	312
Chromosome_1	219150	259
Chromosome_1	219450	138
Chromosome_1	219750	44
Chromosome_1	220050	103
Chromosome_1	220350	34
Chromosome_1	220650	116
Chromosome_1	220950	123
Chromosome_1	221250	67
Chromosome_1	221550	66
Chromosome_1	221850	101
Chromosome_1	222150	210
Chromosome_1	222450	116
Chromosome_1	222750	276
Chromosome_1	223050	217
Chromosome_1	223350	180
Chromosome_1	223650	191
Chromosome_1	223950	200
Chromosome_1	224250	70
Chromosome_1	224550	166
Chromosome_1	224850	391
Chromosome_1	225150	221
Chromosome_1	225450	373
Chromosome_1	225750	354
Chromosome_1	226050	284
Chromosome_1	226350	132
Chromosome_1	226650	264
Chromosome_1	226950	197
Chromosome_1	227250	204
Chromosome_1	227550	227
Chromosome_1	227850	197
Chromosome_1	228150	81
Chromosome_1	228450	109
Chromosome_1	228750	173
Chromosome_1	229050	114
Chromosome_1	229350	75
Chromosome_1	229650	106
Chromosome_1	229950	234
Chromosome_1	230250	92
Chromosome_1	230550	106
Chromosome_1	230850	61
Chromosome_1	231150	282
Chromosome_1	231450	251
Chromosome_1	231750	161
Chromosome_1	232050	201
Chromosome_1	232350	84
Chromosome_1	232650	154
Chromosome_1	232950	357
Chromosome_1	233250	270
Chromosome_1	233550	171
Chromosome_1	233850	249
Chromosome_1	234150	150
Chromosome_1	234450	259
Chromosome_1	234750	114
Chromosome_1	235050	63
Chromosome_1	235350	407
Chromosome_1	235650	184
Chromosome_1	235950	47
Chromosome_1	236250	167
Chromosome_1	236550	140
Chromosome_1	236850	172
Chromosome_1	237150	153
Chromosome_1	237450	188
Chromosome_1	237750	188
Chromosome_1	238050	199
Chromosome_1	238350	446
Chromosome_1	238650	160
Chromosome_1	238950	222
Chromosome_1	239250	356
Chromosome_1	239550	119
Chromosome_1	239850	193
Chromosome_1	240150	381
Chromosome_1	240450	83
Chromosome_1	240750	167
Chromosome_1	241050	212
Chromosome_1	241350	132
Chromosome_1	241650	103
Chromosome_1	241950	262
Chromosome_1	242250	158
Chromosome_1	242550	222
Chromosome_1	242850	110
Chromosome_1	243150	137
Chromosome_1	243450	90
Chromosome_1	243750	49
Chromosome_1	244050	62
Chromosome_1	244350	202
Chromosome_1	244650	78
Chromosome_1	244950	110
Chromosome_1	245250	308
Chromosome_1	245550	309
Chromosome_1	245850	108
Chromosome_1	246150	190
Chromosome_1	246450	202
Chromosome_1	246750	79
Chromosome_1	247050	60
Chromosome_1	247350	67
Chromosome_1	247650	129
Chromosome_1	247950	104
Chromosome_1	248250	30
Chromosome_1	248550	96
Chromosome_1	248850	99
Chromosome_1	249150	76
Chromosome_1	249450	43
Chromosome_1	249750	81
Chromosome_1	250050	108
Chromosome_1	250350	121
Chromosome_1	250650	70
Chromosome_1	250950	75
Chromosome_1	251250	250
Chromosome_1	251550	125
Chromosome_1	251850	181
Chromosome_1	252150	87
Chromosome_1	252450	58
Chromosome_1	252750	290
Chromosome_1	253050	166
Chromosome_1	253350	108
Chromosome_1	253650	64
Chromosome_1	253950	118
Chromosome_1	254250	193
Chromosome_1	254550	76
Chromosome_1	254850	140
Chromosome_1	255150	149
Chromosome_1	255450	229
Chromosome_1	255750	481
Chromosome_1	256050	187
Chromosome_1	256350	327
Chromosome_1	256650	315
Chromosome_1	256950	94
Chromosome_1	257250	96
Chromosome_1	257550	251
Chromosome_1	257850	105
Chromosome_1	258150	85
Chromosome_1	258450	80
Chromosome_1	258750	105
Chromosome_1	259050	147
Chromosome_1	259350	91
Chromosome_1	259650	63
Chromosome_1	259950	74
Chromosome_1	260250	162
Chromosome_1	260550	116
Chromosome_1	260850	88
Chromosome_1	261150	87
Chromosome_1	261450	192
Chromosome_1	261750	89
Chromosome_1	262050	219
Chromosome_1	262350	210
Chromosome_1	262650	85
Chromosome_1	262950	86
Chromosome_1	263250	116
Chromosome_1	263550	113
Chromosome_1	263850	62
Chromosome_1	264150	262
Chromosome_1	264450	96
Chromosome_1	264750	57
Chromosome_1	265050	81
Chromosome_1	265350	168
Chromosome_1	265650	137
Chromosome_1	265950	112
Chromosome_1	266250	75
Chromosome_1	266550	107
Chromosome_1	266850	150
Chromosome_1	267150	201
Chromosome_1	267450	127
Chromosome_1	267750	160
Chromosome_1	268050	174
Chromosome_1	268350	92
Chromosome_1	268650	250
Chromosome_1	268950	401
Chromosome_1	269250	91
Chromosome_1	269550	162
Chromosome_1	269850	112
Chromosome_1	270150	156
Chromosome_1	270450	104
Chromosome_1	270750	83
Chromosome_1	271050	348
Chromosome_1	271350	343
Chromosome_1	271650	309
Chromosome_1	271950	431
Chromosome_1	272250	136
Chromosome_1	272550	295
Chromosome_1	272850	65
Chromosome_1	273150	82
Chromosome_1	273450	180
Chromosome_1	273750	236
Chromosome_1	274050	108
Chromosome_1	274350	203
Chromosome_1	274650	228
Chromosome_1	274950	242
Chromosome_1	275250	337
Chromosome_1	275550	499
Chromosome_1	275850	259
Chromosome_1	276150	368
Chromosome_1	276450	143
Chromosome_1	276750	226
Chromosome_1	277050	147
Chromosome_1	277350	113
Chromosome_1	277650	216
Chromosome_1	277950	250
Chromosome_1	278250	115
Chromosome_1	278550	144
Chromosome_1	278850	176
Chromosome_1	279150	240
Chromosome_1	279450	238
Chromosome_1	279750	194
Chromosome_1	280050	165
Chromosome_1	280350	205
Chromosome_1	280650	232
Chromosome_1	280950	182
Chromosome_1	281250	288
Chromosome_1	281550	237
Chromosome_1	281850	218
Chromosome_1	282150	452
Chromosome_1	282450	266
Chromosome_1	282750	137
Chromosome_1	283050	294
Chromosome_1	283350	430
Chromosome_1	283650	978
Chromosome_1	283950	413
Chromosome_1	284250	327
Chromosome_1	284550	226
Chromosome_1	284850	203
Chromosome_1	285150	105
Chromosome_1	285450	113
Chromosome_1	285750	206
Chromosome_1	286050	510
Chromosome_1	286350	116
Chromosome_1	286650	87
Chromosome_1	286950	216
Chromosome_1	287250	199
Chromosome_1	287550	178
Chromosome_1	287850	197
Chromosome_1	288150	327
Chromosome_1	288450	317
Chromosome_1	288750	289
Chromosome_1	289050	84
Chromosome_1	289350	94
Chromosome_1	289650	231
Chromosome_1	289950	165
Chromosome_1	290250	186
Chromosome_1	290550	287
Chromosome_1	290850	156
Chromosome_1	291150	289
Chromosome_1	291450	338
Chromosome_1	291750	242
Chromosome_1	292050	119
Chromosome_1	292350	320
Chromosome_1	292650	242
Chromosome_1	292950	355
Chromosome_1	293250	573
Chromosome_1	293550	250
Chromosome_1	293850	110
Chromosome_1	294150	92
Chromosome_1	294450	57
Chromosome_1	294750	60
Chromosome_1	295050	96
Chromosome_1	295350	168
Chromosome_1	295650	326
Chromosome_1	295950	111
Chromosome_1	296250	98
Chromosome_1	296550	89
Chromosome_1	296850	139
Chromosome_1	297150	181
Chromosome_1	297450	74
Chromosome_1	297750	107
Chromosome_1	298050	150
Chromosome_1	298350	108
Chromosome_1	298650	79
Chromosome_1	298950	70
Chromosome_1	299250	57
Chromosome_1	299550	210
Chromosome_1	299850	215
Chromosome_1	300150	210
Chromosome_1	300450	71
Chromosome_1	300750	117
Chromosome_1	301050	183
Chromosome_1	301350	410
Chromosome_1	301650	140
Chromosome_1	301950	102
Chromosome_1	302250	49
Chromosome_1	302550	101
Chromosome_1	302850	92
Chromosome_1	303150	121
Chromosome_1	303450	99
[truncated: 40,900 more rows]

## Sheet: BAY127_reverse
chro	pos	count
[truncated: 41,912 more rows]

[truncated: 6 more sheets: BAY128_forward, BAY128_reverse, BAY129_forward, BAY129_reverse, BAY130_forward, BAY130_reverse]
